# Supplementary material for: Gonorrhoea among China’s aging population: a 20-year nationwide analysis of epidemiological trends with 5-year projections
Source: Front Public Health. 2025 Jun 27;13:1594289. doi: 10.3389/fpubh.2025.1594289 (PMC12245903; doi:10.3389/fpubh.2025.1594289)
Supplement: Supplementary file 3 [file Table_2.XLSX]

## Sheet: APC_AAPC
Table S2. Annual Percent Change and Average Annual Percent Change with Corresponding 95% Confidence Intervals, Stratified by Gender and Age Group, as Estimated by Joinpoint Regression Analysis.
Elderly Male
Cohort	Segment	Lower Endpoint	Upper Endpoint	APC	Lower CI	Upper CI	Test Statistic (t)	Prob > |t|
60-69yrs - 2 Joinpoints	1	2004	2013	-6.6931*	-9.1405	-4.1798	-5.6788	0.000102
60-69yrs - 2 Joinpoints	2	2013	2017	1.9581	-11.8552	17.9362	0.2902	0.776596
60-69yrs - 2 Joinpoints	3	2017	2023	-10.1413*	-14.4567	-5.6083	-4.734	0.000485
70-79yrs - 2 Joinpoints	1	2004	2014	-3.6364*	-6.1178	-1.0894	-3.0937	0.009299
70-79yrs - 2 Joinpoints	2	2014	2017	0.2277	-28.3105	40.1266	0.0148	0.988442
70-79yrs - 2 Joinpoints	3	2017	2023	-13.7927*	-18.5399	-8.7687	-5.7089	9.8e-05
80yrs and above - 3 Joinpoints	1	2004	2010	12.2429*	3.6459	21.5529	3.2788	0.009548
80yrs and above - 3 Joinpoints	2	2010	2014	-12.8986	-31.1891	10.2536	-1.3253	0.217714
80yrs and above - 3 Joinpoints	3	2014	2017	2.3711	-36.1087	64.0261	0.1124	0.912935
80yrs and above - 3 Joinpoints	4	2017	2023	-17.9562*	-24.2402	-11.151	-5.6186	0.000326
60yrs and above - 2 Joinpoints	1	2004	2014	-5.3215*	-7.4476	-3.1466	-5.2459	0.000206
60yrs and above - 2 Joinpoints	2	2014	2017	3.1422	-22.9566	38.0819	0.2311	0.821163
60yrs and above - 2 Joinpoints	3	2017	2023	-12.2676*	-16.489	-7.8328	-5.7827	8.7e-05
Elderly Male
Cohort	Range	Lower Endpoint	Upper Endpoint	AAPC	Lower CI	Upper CI	Test Statistic~	P-Value~
60-69yrs - 2 Joinpoints	Full Range	2004	2023	-6.0587*	-9.1011	-2.9146	-3.7209	0.000199
70-79yrs - 2 Joinpoints	Full Range	2004	2023	-6.3873*	-11.1075	-1.4165	-2.5004	0.012406
80yrs and above - 3 Joinpoints	Full Range	2004	2023	-5.0103	-12.6125	3.2533	-1.2077	0.227152
60yrs and above - 2 Joinpoints	Full Range	2004	2023	-6.3144*	-10.4407	-1.998	-2.8382	0.004537
Elderly Female
Cohort	Segment	Lower Endpoint	Upper Endpoint	APC	Lower CI	Upper CI	Test Statistic (t)	Prob > |t|
60-69yrs - 3 Joinpoints	1	2004	2008	0.4002	-10.9264	13.1672	0.0755	0.941477
60-69yrs - 3 Joinpoints	2	2008	2014	-8.4329*	-15.8643	-0.345	-2.3545	0.042985
60-69yrs - 3 Joinpoints	3	2014	2017	6.0501	-27.3696	54.8476	0.3511	0.733627
60-69yrs - 3 Joinpoints	4	2017	2023	-7.9477*	-13.653	-1.8654	-2.9279	0.016814
70-79yrs - 3 Joinpoints	1	2004	2008	4.5233	-6.6289	17.0076	0.887	0.398164
70-79yrs - 3 Joinpoints	2	2008	2012	-4.4625	-20.0724	14.1961	-0.5789	0.576874
70-79yrs - 3 Joinpoints	3	2012	2017	0.3258	-10.3786	12.3087	0.0652	0.949425
70-79yrs - 3 Joinpoints	4	2017	2023	-8.8350*	-14.1706	-3.1677	-3.4696	0.007053
80yrs and above - 2 Joinpoints	1	2004	2006	61.4652*	19.4368	118.283	3.4624	0.004697
80yrs and above - 2 Joinpoints	2	2006	2012	10.4764*	3.2739	18.1813	3.2199	0.007356
80yrs and above - 2 Joinpoints	3	2012	2023	-11.8911*	-13.664	-10.0817	-13.5695	< 0.000001
60yrs and above - 3 Joinpoints	1	2004	2008	1.3672	-9.7659	13.8739	0.264	0.797704
60yrs and above - 3 Joinpoints	2	2008	2014	-6.7208	-14.0873	1.2775	-1.9131	0.088023
60yrs and above - 3 Joinpoints	3	2014	2017	4.9466	-27.3579	51.6171	0.2969	0.773303
60yrs and above - 3 Joinpoints	4	2017	2023	-9.5791*	-15.0309	-3.7776	-3.6629	0.005212
Elderly Female
Cohort	Range	Lower Endpoint	Upper Endpoint	AAPC	Lower CI	Upper CI	Test Statistic~	P-Value~
60-69yrs - 3 Joinpoints	Full Range	2004	2023	-4.2908	-10.1573	1.9587	-1.3589	0.174174
70-79yrs - 3 Joinpoints	Full Range	2004	2023	-2.8245	-7.4859	2.0718	-1.1424	0.253308
80yrs and above - 2 Joinpoints	Full Range	2004	2023	0.8641	-2.6996	4.5583	0.4688	0.639218
60yrs and above - 3 Joinpoints	Full Range	2004	2023	-4.2363	-9.9464	1.8359	-1.38	0.167588
Elderly Male & Female
Cohort	Segment	Lower Endpoint	Upper Endpoint	APC	Lower CI	Upper CI	Test Statistic (t)	Prob > |t|
60-69yrs - 2 Joinpoints	1	2004	2014	-6.0540*	-8.2634	-3.7914	-5.7174	9.6e-05
60-69yrs - 2 Joinpoints	2	2014	2017	3.7654	-23.5656	40.8692	0.2634	0.796681
60-69yrs - 2 Joinpoints	3	2017	2023	-9.3919*	-13.955	-4.5869	-4.1587	0.001326
70-79yrs - 1 Joinpoint	1	2004	2017	-2.4152*	-3.8594	-0.9492	-3.4948	0.003258
70-79yrs - 1 Joinpoint	2	2017	2023	-11.6990*	-15.8446	-7.3493	-5.515	5.9e-05
80yrs and above - 2 Joinpoints	1	2004	2009	18.4277*	8.7398	28.9787	4.3179	0.001
80yrs and above - 2 Joinpoints	2	2009	2018	-6.4549*	-10.2705	-2.4771	-3.4912	0.004454
80yrs and above - 2 Joinpoints	3	2018	2023	-17.2644*	-24.0325	-9.8933	-4.8384	0.000406
60yrs and above - 2 Joinpoints	1	2004	2014	-4.9416*	-7.1537	-2.6768	-4.6895	0.000524
60yrs and above - 2 Joinpoints	2	2014	2017	2.7707	-24.0522	39.0669	0.1969	0.847215
60yrs and above - 2 Joinpoints	3	2017	2023	-11.2808*	-15.7025	-6.6272	-5.1011	0.000261
Elderly Male & Female
Cohort	Range	Lower Endpoint	Upper Endpoint	AAPC	Lower CI	Upper CI	Test Statistic~	P-Value~
60-69yrs - 2 Joinpoints	Full Range	2004	2023	-5.6518*	-10.0014	-1.0919	-2.4159	0.015698
70-79yrs - 1 Joinpoint	Full Range	2004	2023	-5.4478*	-7.025	-3.8438	-6.5267	< 0.000001
80yrs and above - 2 Joinpoints	Full Range	2004	2023	-3.6297*	-6.8171	-0.3334	-2.1545	0.031197
60yrs and above - 2 Joinpoints	Full Range	2004	2023	-5.8382*	-10.1343	-1.3368	-2.5248	0.011576
