# Supplementary material for: Gonorrhoea among China’s aging population: a 20-year nationwide analysis of epidemiological trends with 5-year projections
Source: Front Public Health. 2025 Jun 27;13:1594289. doi: 10.3389/fpubh.2025.1594289 (PMC12245903; doi:10.3389/fpubh.2025.1594289)
Supplement: Supplementary file 4 [file Table_3.XLSX]

## Sheet: all.LSMT.parameters
Table S3. Detailed Documentation of Parameters for the Development and Configuration of the Long Short-Term Memory Model, Stratified by Gender and Age Group.
category	layer	dense	samplepercent	Train_MSE	Train_RMSE	Test_MSE	Test_RMSE	type
Female & Gonorrhea(60yrs~)	1	1	0.7	0.0163159	0.127734	0.100739	0.317394	classic
Female & Gonorrhea(60yrs~)	1	2	0.7	0.0164063	0.128087	0.10548	0.324776	classic
Female & Gonorrhea(60yrs~)	1	3	0.7	0.0165116	0.128497	0.0968447	0.311199	classic
Female & Gonorrhea(60yrs~)	1	4	0.7	0.0163977	0.128054	0.103347	0.321476	classic
Female & Gonorrhea(60yrs~)	1	5	0.7	0.0165513	0.128652	0.0959036	0.309683	classic
Female & Gonorrhea(60yrs~)	1	6	0.7	0.0163814	0.12799	0.106333	0.326087	classic
Female & Gonorrhea(60yrs~)	1	7	0.7	0.016117	0.126953	0.124191	0.352407	classic
Female & Gonorrhea(60yrs~)	1	8	0.7	0.0164181	0.128133	0.105928	0.325466	classic
Female & Gonorrhea(60yrs~)	1	9	0.7	0.0165471	0.128635	0.0977687	0.31268	classic
Female & Gonorrhea(60yrs~)	1	10	0.7	0.0165556	0.128668	0.097816	0.312755	classic
Female & Gonorrhea(60yrs~)	1	11	0.7	0.0165419	0.128615	0.0948258	0.307938	classic
Female & Gonorrhea(60yrs~)	1	12	0.7	0.0164463	0.128243	0.103922	0.32237	classic
Female & Gonorrhea(60yrs~)	1	13	0.7	0.0165609	0.128689	0.0983119	0.313547	classic
Female & Gonorrhea(60yrs~)	1	14	0.7	0.0165308	0.128572	0.0969584	0.311381	classic
Female & Gonorrhea(60yrs~)	1	15	0.7	0.0163226	0.12776	0.106255	0.325968	classic
Female & Gonorrhea(60yrs~)	1	16	0.7	0.0163892	0.12802	0.104946	0.323953	classic
Female & Gonorrhea(60yrs~)	1	17	0.7	0.0164945	0.128431	0.0984124	0.313708	classic
Female & Gonorrhea(60yrs~)	1	18	0.7	0.0163936	0.128037	0.1106	0.332565	classic
Female & Gonorrhea(60yrs~)	1	19	0.7	0.0162371	0.127425	0.111506	0.333925	classic
Female & Gonorrhea(60yrs~)	1	20	0.7	0.0164929	0.128425	0.100596	0.317169	classic
Female & Gonorrhea(60yrs~)	1	21	0.7	0.0164335	0.128193	0.103511	0.321732	classic
Female & Gonorrhea(60yrs~)	1	22	0.7	0.0165479	0.128639	0.0955742	0.309151	classic
Female & Gonorrhea(60yrs~)	1	23	0.7	0.0164289	0.128175	0.103255	0.321333	classic
Female & Gonorrhea(60yrs~)	1	24	0.7	0.0164993	0.12845	0.103472	0.321671	classic
Female & Gonorrhea(60yrs~)	1	25	0.7	0.0163909	0.128027	0.107736	0.328232	classic
Female & Gonorrhea(60yrs~)	1	26	0.7	0.0164248	0.128159	0.102459	0.320092	classic
Female & Gonorrhea(60yrs~)	1	27	0.7	0.016539	0.128604	0.0967996	0.311126	classic
Female & Gonorrhea(60yrs~)	1	28	0.7	0.0165028	0.128463	0.101145	0.318033	classic
Female & Gonorrhea(60yrs~)	1	29	0.7	0.0165121	0.128499	0.0992645	0.315063	classic
Female & Gonorrhea(60yrs~)	1	30	0.7	0.0163386	0.127822	0.111037	0.333221	classic
Female & Gonorrhea(60yrs~)	2	1	0.7	0.0164624	0.128306	0.0975664	0.312356	classic
Female & Gonorrhea(60yrs~)	2	2	0.7	0.0165806	0.128766	0.0925336	0.304193	classic
Female & Gonorrhea(60yrs~)	2	3	0.7	0.0164089	0.128097	0.0994603	0.315373	classic
Female & Gonorrhea(60yrs~)	2	4	0.7	0.0164035	0.128076	0.101628	0.318792	classic
Female & Gonorrhea(60yrs~)	2	5	0.7	0.0162163	0.127343	0.107973	0.328592	classic
Female & Gonorrhea(60yrs~)	2	6	0.7	0.0163485	0.127861	0.0974571	0.312181	classic
Female & Gonorrhea(60yrs~)	2	7	0.7	0.0164329	0.128191	0.0999158	0.316095	classic
Female & Gonorrhea(60yrs~)	2	8	0.7	0.0161745	0.127179	0.109018	0.330179	classic
Female & Gonorrhea(60yrs~)	2	9	0.7	0.0162183	0.127351	0.106591	0.326483	classic
Female & Gonorrhea(60yrs~)	2	10	0.7	0.0164731	0.128348	0.0950543	0.308309	classic
Female & Gonorrhea(60yrs~)	2	11	0.7	0.0164491	0.128254	0.0966197	0.310837	classic
Female & Gonorrhea(60yrs~)	2	12	0.7	0.016524	0.128546	0.0970588	0.311543	classic
Female & Gonorrhea(60yrs~)	2	13	0.7	0.0163269	0.127777	0.0984481	0.313764	classic
Female & Gonorrhea(60yrs~)	2	14	0.7	0.0164649	0.128316	0.0965288	0.310691	classic
Female & Gonorrhea(60yrs~)	2	15	0.7	0.0165648	0.128704	0.0930132	0.304981	classic
Female & Gonorrhea(60yrs~)	2	16	0.7	0.0165196	0.128529	0.0974736	0.312208	classic
Female & Gonorrhea(60yrs~)	2	17	0.7	0.0165127	0.128502	0.0932455	0.305361	classic
Female & Gonorrhea(60yrs~)	2	18	0.7	0.0165766	0.12875	0.0966745	0.310925	classic
Female & Gonorrhea(60yrs~)	2	19	0.7	0.0165271	0.128558	0.0990818	0.314773	classic
Female & Gonorrhea(60yrs~)	2	20	0.7	0.0164859	0.128397	0.0940361	0.306653	classic
Female & Gonorrhea(60yrs~)	2	21	0.7	0.0164918	0.128421	0.0940842	0.306731	classic
Female & Gonorrhea(60yrs~)	2	22	0.7	0.0163959	0.128047	0.10059	0.317159	classic
Female & Gonorrhea(60yrs~)	2	23	0.7	0.0164105	0.128104	0.0976823	0.312542	classic
Female & Gonorrhea(60yrs~)	2	24	0.7	0.0163863	0.128009	0.097664	0.312512	classic
Female & Gonorrhea(60yrs~)	2	25	0.7	0.0164269	0.128167	0.0969392	0.311351	classic
Female & Gonorrhea(60yrs~)	2	26	0.7	0.0165453	0.128629	0.0937576	0.306199	classic
Female & Gonorrhea(60yrs~)	2	27	0.7	0.0164802	0.128375	0.093944	0.306503	classic
Female & Gonorrhea(60yrs~)	2	28	0.7	0.016462	0.128304	0.0964955	0.310637	classic
Female & Gonorrhea(60yrs~)	2	29	0.7	0.0165226	0.12854	0.094649	0.307651	classic
Female & Gonorrhea(60yrs~)	2	30	0.7	0.0164332	0.128192	0.0976199	0.312442	classic
Female & Gonorrhea(60yrs~)	3	1	0.7	0.0164018	0.12807	0.0987563	0.314255	classic
Female & Gonorrhea(60yrs~)	3	2	0.7	0.0163944	0.128041	0.0955847	0.309168	classic
Female & Gonorrhea(60yrs~)	3	3	0.7	0.0164009	0.128066	0.0957709	0.309469	classic
Female & Gonorrhea(60yrs~)	3	4	0.7	0.0163575	0.127896	0.0981761	0.313331	classic
Female & Gonorrhea(60yrs~)	3	5	0.7	0.0164229	0.128152	0.0974962	0.312244	classic
Female & Gonorrhea(60yrs~)	3	6	0.7	0.016377	0.127973	0.0956165	0.309219	classic
Female & Gonorrhea(60yrs~)	3	7	0.7	0.0164178	0.128132	0.0974014	0.312092	classic
Female & Gonorrhea(60yrs~)	3	8	0.7	0.0163213	0.127755	0.100086	0.316364	classic
Female & Gonorrhea(60yrs~)	3	9	0.7	0.0163308	0.127792	0.0970525	0.311532	classic
Female & Gonorrhea(60yrs~)	3	10	0.7	0.0164187	0.128135	0.0950198	0.308253	classic
Female & Gonorrhea(60yrs~)	3	11	0.7	0.0163265	0.127775	0.10062	0.317207	classic
Female & Gonorrhea(60yrs~)	3	12	0.7	0.0164547	0.128276	0.0959304	0.309726	classic
Female & Gonorrhea(60yrs~)	3	13	0.7	0.0164674	0.128325	0.0951906	0.30853	classic
Female & Gonorrhea(60yrs~)	3	14	0.7	0.0165092	0.128488	0.0936288	0.305988	classic
Female & Gonorrhea(60yrs~)	3	15	0.7	0.0164961	0.128437	0.0933186	0.305481	classic
Female & Gonorrhea(60yrs~)	3	16	0.7	0.0164813	0.12838	0.0941019	0.30676	classic
Female & Gonorrhea(60yrs~)	3	17	0.7	0.0164481	0.12825	0.0960044	0.309846	classic
Female & Gonorrhea(60yrs~)	3	18	0.7	0.0164693	0.128333	0.0945113	0.307427	classic
Female & Gonorrhea(60yrs~)	3	19	0.7	0.0164031	0.128074	0.0954498	0.308949	classic
Female & Gonorrhea(60yrs~)	3	20	0.7	0.0164209	0.128144	0.0969715	0.311402	classic
Female & Gonorrhea(60yrs~)	3	21	0.7	0.0164521	0.128266	0.0942155	0.306945	classic
Female & Gonorrhea(60yrs~)	3	22	0.7	0.0164088	0.128097	0.0979448	0.312961	classic
Female & Gonorrhea(60yrs~)	3	23	0.7	0.0164987	0.128447	0.0956274	0.309237	classic
Female & Gonorrhea(60yrs~)	3	24	0.7	0.016395	0.128043	0.100395	0.316852	classic
Female & Gonorrhea(60yrs~)	3	25	0.7	0.0165031	0.128464	0.0957939	0.309506	classic
Female & Gonorrhea(60yrs~)	3	26	0.7	0.0164821	0.128383	0.0939228	0.306468	classic
Female & Gonorrhea(60yrs~)	3	27	0.7	0.0163722	0.127954	0.0969866	0.311427	classic
Female & Gonorrhea(60yrs~)	3	28	0.7	0.0164893	0.128411	0.0954743	0.308989	classic
Female & Gonorrhea(60yrs~)	3	29	0.7	0.0164684	0.128329	0.0967932	0.311116	classic
Female & Gonorrhea(60yrs~)	3	30	0.7	0.0164586	0.128291	0.0946049	0.307579	classic
Female & Gonorrhea(60yrs~)	4	1	0.7	0.0163567	0.127893	0.0976373	0.31247	classic
Female & Gonorrhea(60yrs~)	4	2	0.7	0.0163993	0.12806	0.0975152	0.312274	classic
Female & Gonorrhea(60yrs~)	4	3	0.7	0.0163019	0.127679	0.098136	0.313267	classic
Female & Gonorrhea(60yrs~)	4	4	0.7	0.0162188	0.127353	0.101689	0.318888	classic
Female & Gonorrhea(60yrs~)	4	5	0.7	0.0162978	0.127663	0.0974576	0.312182	classic
Female & Gonorrhea(60yrs~)	4	6	0.7	0.0163997	0.128061	0.0951258	0.308425	classic
Female & Gonorrhea(60yrs~)	4	7	0.7	0.0163671	0.127934	0.0970731	0.311566	classic
Female & Gonorrhea(60yrs~)	4	8	0.7	0.0163129	0.127722	0.0979046	0.312897	classic
Female & Gonorrhea(60yrs~)	4	9	0.7	0.0163715	0.127951	0.0965703	0.310758	classic
Female & Gonorrhea(60yrs~)	4	10	0.7	0.0163935	0.128037	0.0968006	0.311128	classic
Female & Gonorrhea(60yrs~)	4	11	0.7	0.0164003	0.128064	0.0976666	0.312517	classic
Female & Gonorrhea(60yrs~)	4	12	0.7	0.0164213	0.128146	0.0942131	0.306941	classic
Female & Gonorrhea(60yrs~)	4	13	0.7	0.0163553	0.127888	0.0962617	0.310261	classic
Female & Gonorrhea(60yrs~)	4	14	0.7	0.016422	0.128148	0.0963003	0.310323	classic
Female & Gonorrhea(60yrs~)	4	15	0.7	0.016373	0.127957	0.0961824	0.310133	classic
Female & Gonorrhea(60yrs~)	4	16	0.7	0.0164274	0.12817	0.098862	0.314423	classic
Female & Gonorrhea(60yrs~)	4	17	0.7	0.0163624	0.127916	0.0970119	0.311467	classic
Female & Gonorrhea(60yrs~)	4	18	0.7	0.0163934	0.128037	0.0955955	0.309185	classic
Female & Gonorrhea(60yrs~)	4	19	0.7	0.0164503	0.128259	0.0942435	0.306991	classic
Female & Gonorrhea(60yrs~)	4	20	0.7	0.0163038	0.127686	0.0988886	0.314466	classic
Female & Gonorrhea(60yrs~)	4	21	0.7	0.0164041	0.128078	0.0947993	0.307895	classic
Female & Gonorrhea(60yrs~)	4	22	0.7	0.0164076	0.128092	0.0973862	0.312068	classic
Female & Gonorrhea(60yrs~)	4	23	0.7	0.0163816	0.127991	0.0972488	0.311847	classic
Female & Gonorrhea(60yrs~)	4	24	0.7	0.0164453	0.128239	0.0943797	0.307213	classic
Female & Gonorrhea(60yrs~)	4	25	0.7	0.0164596	0.128295	0.0961602	0.310097	classic
Female & Gonorrhea(60yrs~)	4	26	0.7	0.0163825	0.127994	0.0959799	0.309806	classic
Female & Gonorrhea(60yrs~)	4	27	0.7	0.0163774	0.127974	0.0963287	0.310369	classic
Female & Gonorrhea(60yrs~)	4	28	0.7	0.0164096	0.1281	0.0946686	0.307683	classic
Female & Gonorrhea(60yrs~)	4	29	0.7	0.0164381	0.128211	0.0956258	0.309234	classic
Female & Gonorrhea(60yrs~)	4	30	0.7	0.0164553	0.128278	0.0944461	0.307321	classic
Female & Gonorrhea(60yrs~)	5	1	0.7	0.0162961	0.127656	0.0984766	0.31381	classic
Female & Gonorrhea(60yrs~)	5	2	0.7	0.0164073	0.128091	0.0952922	0.308694	classic
Female & Gonorrhea(60yrs~)	5	3	0.7	0.0164007	0.128065	0.0964692	0.310595	classic
Female & Gonorrhea(60yrs~)	5	4	0.7	0.0164259	0.128164	0.095917	0.309705	classic
Female & Gonorrhea(60yrs~)	5	5	0.7	0.0163123	0.12772	0.0981115	0.313228	classic
Female & Gonorrhea(60yrs~)	5	6	0.7	0.016378	0.127977	0.0959994	0.309838	classic
Female & Gonorrhea(60yrs~)	5	7	0.7	0.0163144	0.127728	0.0987966	0.314319	classic
Female & Gonorrhea(60yrs~)	5	8	0.7	0.0164867	0.128401	0.0992297	0.315008	classic
Female & Gonorrhea(60yrs~)	5	9	0.7	0.0163935	0.128037	0.0963483	0.3104	classic
Female & Gonorrhea(60yrs~)	5	10	0.7	0.0163671	0.127934	0.0957269	0.309398	classic
Female & Gonorrhea(60yrs~)	5	11	0.7	0.0163592	0.127903	0.0956758	0.309315	classic
Female & Gonorrhea(60yrs~)	5	12	0.7	0.0164296	0.128178	0.0981321	0.31326	classic
Female & Gonorrhea(60yrs~)	5	13	0.7	0.0163634	0.127919	0.097221	0.311803	classic
Female & Gonorrhea(60yrs~)	5	14	0.7	0.0163491	0.127864	0.0971852	0.311745	classic
Female & Gonorrhea(60yrs~)	5	15	0.7	0.0163379	0.12782	0.0980399	0.313113	classic
Female & Gonorrhea(60yrs~)	5	16	0.7	0.0163838	0.127999	0.0955424	0.309099	classic
Female & Gonorrhea(60yrs~)	5	17	0.7	0.016316	0.127734	0.0978514	0.312812	classic
Female & Gonorrhea(60yrs~)	5	18	0.7	0.0163625	0.127916	0.0959728	0.309795	classic
Female & Gonorrhea(60yrs~)	5	19	0.7	0.0163818	0.127991	0.0978653	0.312834	classic
Female & Gonorrhea(60yrs~)	5	20	0.7	0.0164282	0.128173	0.0985677	0.313955	classic
Female & Gonorrhea(60yrs~)	5	21	0.7	0.0163795	0.127982	0.0955023	0.309034	classic
Female & Gonorrhea(60yrs~)	5	22	0.7	0.0163942	0.12804	0.0969317	0.311339	classic
Female & Gonorrhea(60yrs~)	5	23	0.7	0.0163886	0.128018	0.0960723	0.309955	classic
Female & Gonorrhea(60yrs~)	5	24	0.7	0.0164358	0.128202	0.0988505	0.314405	classic
Female & Gonorrhea(60yrs~)	5	25	0.7	0.0163221	0.127758	0.0978788	0.312856	classic
Female & Gonorrhea(60yrs~)	5	26	0.7	0.0164549	0.128277	0.0936886	0.306086	classic
Female & Gonorrhea(60yrs~)	5	27	0.7	0.0164267	0.128167	0.0967675	0.311075	classic
Female & Gonorrhea(60yrs~)	5	28	0.7	0.0164506	0.12826	0.0939645	0.306536	classic
Female & Gonorrhea(60yrs~)	5	29	0.7	0.0164645	0.128314	0.0943522	0.307168	classic
Female & Gonorrhea(60yrs~)	5	30	0.7	0.0164048	0.128081	0.0948386	0.307959	classic
Female & Gonorrhea(60yrs~)	6	1	0.7	0.0162563	0.1275	0.100401	0.316861	classic
Female & Gonorrhea(60yrs~)	6	2	0.7	0.0163528	0.127878	0.0994159	0.315303	classic
Female & Gonorrhea(60yrs~)	6	3	0.7	0.0163296	0.127787	0.0992049	0.314968	classic
Female & Gonorrhea(60yrs~)	6	4	0.7	0.0163532	0.12788	0.0957199	0.309386	classic
Female & Gonorrhea(60yrs~)	6	5	0.7	0.0162795	0.127591	0.0988608	0.314421	classic
Female & Gonorrhea(60yrs~)	6	6	0.7	0.016358	0.127898	0.0979105	0.312907	classic
Female & Gonorrhea(60yrs~)	6	7	0.7	0.0163695	0.127943	0.0975499	0.31233	classic
Female & Gonorrhea(60yrs~)	6	8	0.7	0.0163938	0.128038	0.0950688	0.308332	classic
Female & Gonorrhea(60yrs~)	6	9	0.7	0.0163708	0.127948	0.0954469	0.308945	classic
Female & Gonorrhea(60yrs~)	6	10	0.7	0.0163165	0.127736	0.0979693	0.313	classic
Female & Gonorrhea(60yrs~)	6	11	0.7	0.0163665	0.127932	0.0957854	0.309492	classic
Female & Gonorrhea(60yrs~)	6	12	0.7	0.0163295	0.127787	0.0971491	0.311687	classic
Female & Gonorrhea(60yrs~)	6	13	0.7	0.0164069	0.12809	0.0967586	0.31106	classic
Female & Gonorrhea(60yrs~)	6	14	0.7	0.0163058	0.127694	0.0974575	0.312182	classic
Female & Gonorrhea(60yrs~)	6	15	0.7	0.0163402	0.127829	0.0966151	0.31083	classic
Female & Gonorrhea(60yrs~)	6	16	0.7	0.0164141	0.128117	0.0954996	0.30903	classic
Female & Gonorrhea(60yrs~)	6	17	0.7	0.0163307	0.127792	0.0970727	0.311565	classic
Female & Gonorrhea(60yrs~)	6	18	0.7	0.0163152	0.127731	0.0988541	0.314411	classic
Female & Gonorrhea(60yrs~)	6	19	0.7	0.0163241	0.127766	0.100396	0.316853	classic
Female & Gonorrhea(60yrs~)	6	20	0.7	0.0163292	0.127786	0.098916	0.314509	classic
Female & Gonorrhea(60yrs~)	6	21	0.7	0.0163942	0.12804	0.0964617	0.310583	classic
Female & Gonorrhea(60yrs~)	6	22	0.7	0.0164133	0.128114	0.0979428	0.312958	classic
Female & Gonorrhea(60yrs~)	6	23	0.7	0.0162981	0.127664	0.0978353	0.312786	classic
Female & Gonorrhea(60yrs~)	6	24	0.7	0.0163326	0.127799	0.0969105	0.311305	classic
Female & Gonorrhea(60yrs~)	6	25	0.7	0.0163447	0.127846	0.0971535	0.311695	classic
Female & Gonorrhea(60yrs~)	6	26	0.7	0.0163248	0.127769	0.0991301	0.314849	classic
Female & Gonorrhea(60yrs~)	6	27	0.7	0.0163876	0.128014	0.0968568	0.311218	classic
Female & Gonorrhea(60yrs~)	6	28	0.7	0.0163281	0.127781	0.0968946	0.311279	classic
Female & Gonorrhea(60yrs~)	6	29	0.7	0.0163362	0.127813	0.0975319	0.312301	classic
Female & Gonorrhea(60yrs~)	6	30	0.7	0.0163377	0.127819	0.0986082	0.314019	classic
Female & Gonorrhea(60yrs~)	7	1	0.7	0.0164267	0.128167	0.0941339	0.306812	classic
Female & Gonorrhea(60yrs~)	7	2	0.7	0.016256	0.127499	0.0990572	0.314733	classic
Female & Gonorrhea(60yrs~)	7	3	0.7	0.0163	0.127672	0.0969825	0.31142	classic
Female & Gonorrhea(60yrs~)	7	4	0.7	0.0163461	0.127852	0.0985547	0.313934	classic
Female & Gonorrhea(60yrs~)	7	5	0.7	0.0163752	0.127966	0.0952404	0.30861	classic
Female & Gonorrhea(60yrs~)	7	6	0.7	0.0163308	0.127792	0.0992575	0.315052	classic
Female & Gonorrhea(60yrs~)	7	7	0.7	0.0164332	0.128192	0.096233	0.310214	classic
Female & Gonorrhea(60yrs~)	7	8	0.7	0.0163253	0.12777	0.0978553	0.312818	classic
Female & Gonorrhea(60yrs~)	7	9	0.7	0.0163323	0.127798	0.0965569	0.310736	classic
Female & Gonorrhea(60yrs~)	7	10	0.7	0.0163795	0.127983	0.0953204	0.30874	classic
Female & Gonorrhea(60yrs~)	7	11	0.7	0.0163378	0.127819	0.0988912	0.31447	classic
Female & Gonorrhea(60yrs~)	7	12	0.7	0.0163138	0.127725	0.0980101	0.313066	classic
Female & Gonorrhea(60yrs~)	7	13	0.7	0.016314	0.127726	0.0984656	0.313792	classic
Female & Gonorrhea(60yrs~)	7	14	0.7	0.0163834	0.127998	0.0973753	0.31205	classic
Female & Gonorrhea(60yrs~)	7	15	0.7	0.01635	0.127867	0.0978337	0.312784	classic
Female & Gonorrhea(60yrs~)	7	16	0.7	0.0163518	0.127874	0.099132	0.314852	classic
Female & Gonorrhea(60yrs~)	7	17	0.7	0.0163314	0.127794	0.0988594	0.314419	classic
Female & Gonorrhea(60yrs~)	7	18	0.7	0.0163359	0.127812	0.0992687	0.315069	classic
Female & Gonorrhea(60yrs~)	7	19	0.7	0.0162967	0.127658	0.0992948	0.315111	classic
Female & Gonorrhea(60yrs~)	7	20	0.7	0.0163592	0.127903	0.100361	0.316797	classic
Female & Gonorrhea(60yrs~)	7	21	0.7	0.016364	0.127922	0.0958842	0.309652	classic
Female & Gonorrhea(60yrs~)	7	22	0.7	0.0165311	0.128573	0.0939998	0.306594	classic
Female & Gonorrhea(60yrs~)	7	23	0.7	0.0163609	0.12791	0.0956646	0.309297	classic
Female & Gonorrhea(60yrs~)	7	24	0.7	0.016371	0.127949	0.0971942	0.31176	classic
Female & Gonorrhea(60yrs~)	7	25	0.7	0.0163932	0.128036	0.0968696	0.311239	classic
Female & Gonorrhea(60yrs~)	7	26	0.7	0.0163648	0.127925	0.0960419	0.309906	classic
Female & Gonorrhea(60yrs~)	7	27	0.7	0.0164308	0.128183	0.100081	0.316357	classic
Female & Gonorrhea(60yrs~)	7	28	0.7	0.0165523	0.128656	0.0925044	0.304145	classic
Female & Gonorrhea(60yrs~)	7	29	0.7	0.0163765	0.127971	0.099792	0.315899	classic
Female & Gonorrhea(60yrs~)	7	30	0.7	0.0163427	0.127838	0.0976945	0.312561	classic
Female & Gonorrhea(60yrs~)	8	1	0.7	0.0162925	0.127642	0.0982643	0.313471	classic
Female & Gonorrhea(60yrs~)	8	2	0.7	0.0163202	0.127751	0.100926	0.317688	classic
Female & Gonorrhea(60yrs~)	8	3	0.7	0.0163256	0.127771	0.0992118	0.314979	classic
Female & Gonorrhea(60yrs~)	8	4	0.7	0.0163752	0.127965	0.0953903	0.308853	classic
Female & Gonorrhea(60yrs~)	8	5	0.7	0.0162614	0.12752	0.101329	0.318323	classic
Female & Gonorrhea(60yrs~)	8	6	0.7	0.0162911	0.127637	0.0979593	0.312985	classic
Female & Gonorrhea(60yrs~)	8	7	0.7	0.0162885	0.127626	0.0986129	0.314027	classic
Female & Gonorrhea(60yrs~)	8	8	0.7	0.0163837	0.127999	0.0953746	0.308828	classic
Female & Gonorrhea(60yrs~)	8	9	0.7	0.0164415	0.128224	0.104087	0.322625	classic
Female & Gonorrhea(60yrs~)	8	10	0.7	0.0163416	0.127834	0.097804	0.312736	classic
Female & Gonorrhea(60yrs~)	8	11	0.7	0.0163173	0.127739	0.0992043	0.314967	classic
Female & Gonorrhea(60yrs~)	8	12	0.7	0.0163236	0.127764	0.0988233	0.314362	classic
Female & Gonorrhea(60yrs~)	8	13	0.7	0.0163123	0.12772	0.10123	0.318166	classic
Female & Gonorrhea(60yrs~)	8	14	0.7	0.0163951	0.128043	0.0950992	0.308382	classic
Female & Gonorrhea(60yrs~)	8	15	0.7	0.0163859	0.128007	0.0953321	0.308759	classic
Female & Gonorrhea(60yrs~)	8	16	0.7	0.0163403	0.127829	0.0962821	0.310294	classic
Female & Gonorrhea(60yrs~)	8	17	0.7	0.0163161	0.127734	0.0979857	0.313027	classic
Female & Gonorrhea(60yrs~)	8	18	0.7	0.0163158	0.127733	0.0979342	0.312944	classic
Female & Gonorrhea(60yrs~)	8	19	0.7	0.0163208	0.127753	0.0968445	0.311198	classic
Female & Gonorrhea(60yrs~)	8	20	0.7	0.0163081	0.127703	0.0976537	0.312496	classic
Female & Gonorrhea(60yrs~)	8	21	0.7	0.0162802	0.127594	0.100203	0.316549	classic
Female & Gonorrhea(60yrs~)	8	22	0.7	0.0163832	0.127997	0.0952414	0.308612	classic
Female & Gonorrhea(60yrs~)	8	23	0.7	0.0164781	0.128367	0.0935942	0.305932	classic
Female & Gonorrhea(60yrs~)	8	24	0.7	0.0163151	0.127731	0.0971559	0.311698	classic
Female & Gonorrhea(60yrs~)	8	25	0.7	0.0163641	0.127922	0.0969446	0.311359	classic
Female & Gonorrhea(60yrs~)	8	26	0.7	0.0163217	0.127757	0.0985777	0.313971	classic
Female & Gonorrhea(60yrs~)	8	27	0.7	0.0163304	0.127791	0.0966846	0.310941	classic
Female & Gonorrhea(60yrs~)	8	28	0.7	0.0163218	0.127757	0.097887	0.312869	classic
Female & Gonorrhea(60yrs~)	8	29	0.7	0.0163416	0.127834	0.0994263	0.315319	classic
Female & Gonorrhea(60yrs~)	8	30	0.7	0.0163915	0.128029	0.098034	0.313104	classic
Female & Gonorrhea(60yrs~)	9	1	0.7	0.0163302	0.12779	0.0979139	0.312912	classic
Female & Gonorrhea(60yrs~)	9	2	0.7	0.0162951	0.127652	0.0972887	0.311911	classic
Female & Gonorrhea(60yrs~)	9	3	0.7	0.0162873	0.127622	0.098182	0.31334	classic
Female & Gonorrhea(60yrs~)	9	4	0.7	0.0163503	0.127868	0.0988326	0.314376	classic
Female & Gonorrhea(60yrs~)	9	5	0.7	0.0162869	0.12762	0.0978863	0.312868	classic
Female & Gonorrhea(60yrs~)	9	6	0.7	0.0163546	0.127885	0.0959672	0.309786	classic
Female & Gonorrhea(60yrs~)	9	7	0.7	0.0163441	0.127844	0.0983362	0.313586	classic
Female & Gonorrhea(60yrs~)	9	8	0.7	0.0163862	0.128008	0.0953522	0.308792	classic
Female & Gonorrhea(60yrs~)	9	9	0.7	0.0162902	0.127633	0.0989965	0.314637	classic
Female & Gonorrhea(60yrs~)	9	10	0.7	0.0163331	0.127801	0.0983579	0.313621	classic
Female & Gonorrhea(60yrs~)	9	11	0.7	0.0163098	0.12771	0.0974833	0.312223	classic
Female & Gonorrhea(60yrs~)	9	12	0.7	0.016343	0.12784	0.100616	0.3172	classic
Female & Gonorrhea(60yrs~)	9	13	0.7	0.0163137	0.127725	0.0998156	0.315936	classic
Female & Gonorrhea(60yrs~)	9	14	0.7	0.0162614	0.12752	0.0989459	0.314557	classic
Female & Gonorrhea(60yrs~)	9	15	0.7	0.0163113	0.127716	0.10109	0.317947	classic
Female & Gonorrhea(60yrs~)	9	16	0.7	0.016299	0.127668	0.0977193	0.312601	classic
Female & Gonorrhea(60yrs~)	9	17	0.7	0.0163105	0.127712	0.0989474	0.314559	classic
Female & Gonorrhea(60yrs~)	9	18	0.7	0.0162848	0.127612	0.0989219	0.314518	classic
Female & Gonorrhea(60yrs~)	9	19	0.7	0.0162878	0.127624	0.0982441	0.313439	classic
Female & Gonorrhea(60yrs~)	9	20	0.7	0.0162963	0.127657	0.0980624	0.313149	classic
Female & Gonorrhea(60yrs~)	9	21	0.7	0.016329	0.127785	0.0982837	0.313502	classic
Female & Gonorrhea(60yrs~)	9	22	0.7	0.0163738	0.12796	0.0985947	0.313998	classic
Female & Gonorrhea(60yrs~)	9	23	0.7	0.0163754	0.127966	0.101881	0.319188	classic
Female & Gonorrhea(60yrs~)	9	24	0.7	0.0162827	0.127604	0.0977284	0.312615	classic
Female & Gonorrhea(60yrs~)	9	25	0.7	0.0164478	0.128249	0.102071	0.319486	classic
Female & Gonorrhea(60yrs~)	9	26	0.7	0.0163592	0.127903	0.0955652	0.309136	classic
Female & Gonorrhea(60yrs~)	9	27	0.7	0.0163094	0.127708	0.0981044	0.313216	classic
Female & Gonorrhea(60yrs~)	9	28	0.7	0.0163391	0.127825	0.0964142	0.310506	classic
Female & Gonorrhea(60yrs~)	9	29	0.7	0.0163465	0.127853	0.0970352	0.311505	classic
Female & Gonorrhea(60yrs~)	9	30	0.7	0.0163537	0.127882	0.0960848	0.309975	classic
Female & Gonorrhea(60yrs~)	10	1	0.7	0.0163191	0.127746	0.0973322	0.311981	classic
Female & Gonorrhea(60yrs~)	10	2	0.7	0.0163321	0.127797	0.0962796	0.31029	classic
Female & Gonorrhea(60yrs~)	10	3	0.7	0.0162225	0.127368	0.0996775	0.315717	classic
Female & Gonorrhea(60yrs~)	10	4	0.7	0.0162928	0.127643	0.0972732	0.311886	classic
Female & Gonorrhea(60yrs~)	10	5	0.7	0.016292	0.12764	0.0987184	0.314195	classic
Female & Gonorrhea(60yrs~)	10	6	0.7	0.0164465	0.128244	0.0948152	0.307921	classic
Female & Gonorrhea(60yrs~)	10	7	0.7	0.0165064	0.128477	0.093279	0.305416	classic
Female & Gonorrhea(60yrs~)	10	8	0.7	0.0163392	0.127825	0.100525	0.317056	classic
Female & Gonorrhea(60yrs~)	10	9	0.7	0.0165241	0.128546	0.0934949	0.305769	classic
Female & Gonorrhea(60yrs~)	10	10	0.7	0.0163395	0.127826	0.0962716	0.310277	classic
Female & Gonorrhea(60yrs~)	10	11	0.7	0.0163527	0.127878	0.0957957	0.309509	classic
Female & Gonorrhea(60yrs~)	10	12	0.7	0.0162724	0.127563	0.0985348	0.313903	classic
Female & Gonorrhea(60yrs~)	10	13	0.7	0.0162553	0.127496	0.0989574	0.314575	classic
Female & Gonorrhea(60yrs~)	10	14	0.7	0.0162726	0.127564	0.0985397	0.31391	classic
Female & Gonorrhea(60yrs~)	10	15	0.7	0.0163076	0.127701	0.097306	0.311939	classic
Female & Gonorrhea(60yrs~)	10	16	0.7	0.0162952	0.127653	0.0975856	0.312387	classic
Female & Gonorrhea(60yrs~)	10	17	0.7	0.0162933	0.127645	0.0976035	0.312416	classic
Female & Gonorrhea(60yrs~)	10	18	0.7	0.0163125	0.12772	0.0968972	0.311283	classic
Female & Gonorrhea(60yrs~)	10	19	0.7	0.0164432	0.128231	0.102361	0.319938	classic
Female & Gonorrhea(60yrs~)	10	20	0.7	0.0163452	0.127848	0.096134	0.310055	classic
Female & Gonorrhea(60yrs~)	10	21	0.7	0.0162953	0.127653	0.0991003	0.314802	classic
Female & Gonorrhea(60yrs~)	10	22	0.7	0.0163123	0.12772	0.0970035	0.311454	classic
Female & Gonorrhea(60yrs~)	10	23	0.7	0.0162936	0.127646	0.0974326	0.312142	classic
Female & Gonorrhea(60yrs~)	10	24	0.7	0.0164056	0.128084	0.0949328	0.308112	classic
Female & Gonorrhea(60yrs~)	10	25	0.7	0.0162782	0.127586	0.0980539	0.313136	classic
Female & Gonorrhea(60yrs~)	10	26	0.7	0.016281	0.127597	0.100815	0.317513	classic
Female & Gonorrhea(60yrs~)	10	27	0.7	0.0162818	0.1276	0.0983181	0.313557	classic
Female & Gonorrhea(60yrs~)	10	28	0.7	0.0163774	0.127974	0.100019	0.316257	classic
Female & Gonorrhea(60yrs~)	10	29	0.7	0.0163155	0.127732	0.0973143	0.311952	classic
Female & Gonorrhea(60yrs~)	10	30	0.7	0.0162968	0.127659	0.100505	0.317025	classic
Female & Gonorrhea(60yrs~)	11	1	0.7	0.0162641	0.127531	0.100963	0.317747	classic
Female & Gonorrhea(60yrs~)	11	2	0.7	0.0162857	0.127615	0.099109	0.314816	classic
Female & Gonorrhea(60yrs~)	11	3	0.7	0.0163569	0.127894	0.0957152	0.309379	classic
Female & Gonorrhea(60yrs~)	11	4	0.7	0.0163453	0.127849	0.103106	0.3211	classic
Female & Gonorrhea(60yrs~)	11	5	0.7	0.0162699	0.127554	0.0984955	0.31384	classic
Female & Gonorrhea(60yrs~)	11	6	0.7	0.0162952	0.127653	0.0972588	0.311863	classic
Female & Gonorrhea(60yrs~)	11	7	0.7	0.0163586	0.127901	0.0959825	0.30981	classic
Female & Gonorrhea(60yrs~)	11	8	0.7	0.0163413	0.127833	0.0964342	0.310539	classic
Female & Gonorrhea(60yrs~)	11	9	0.7	0.0163234	0.127763	0.101379	0.318401	classic
Female & Gonorrhea(60yrs~)	11	10	0.7	0.0163835	0.127998	0.0979269	0.312933	classic
Female & Gonorrhea(60yrs~)	11	11	0.7	0.0164279	0.128172	0.0944244	0.307285	classic
Female & Gonorrhea(60yrs~)	11	12	0.7	0.0162915	0.127638	0.0983088	0.313542	classic
Female & Gonorrhea(60yrs~)	11	13	0.7	0.0162887	0.127627	0.0974332	0.312143	classic
Female & Gonorrhea(60yrs~)	11	14	0.7	0.0163016	0.127678	0.0973311	0.311979	classic
Female & Gonorrhea(60yrs~)	11	15	0.7	0.0162988	0.127667	0.097507	0.312261	classic
Female & Gonorrhea(60yrs~)	11	16	0.7	0.0162803	0.127594	0.0984686	0.313797	classic
Female & Gonorrhea(60yrs~)	11	17	0.7	0.0162878	0.127624	0.0974021	0.312093	classic
Female & Gonorrhea(60yrs~)	11	18	0.7	0.0164801	0.128375	0.10339	0.321544	classic
Female & Gonorrhea(60yrs~)	11	19	0.7	0.0163142	0.127727	0.100589	0.317157	classic
Female & Gonorrhea(60yrs~)	11	20	0.7	0.0162713	0.127559	0.101133	0.318014	classic
Female & Gonorrhea(60yrs~)	11	21	0.7	0.0163437	0.127843	0.100877	0.317611	classic
Female & Gonorrhea(60yrs~)	11	22	0.7	0.0163507	0.12787	0.101179	0.318087	classic
Female & Gonorrhea(60yrs~)	11	23	0.7	0.016306	0.127695	0.0999322	0.31612	classic
Female & Gonorrhea(60yrs~)	11	24	0.7	0.0162967	0.127659	0.0970896	0.311592	classic
Female & Gonorrhea(60yrs~)	11	25	0.7	0.0163109	0.127714	0.0993177	0.315147	classic
Female & Gonorrhea(60yrs~)	11	26	0.7	0.0163104	0.127712	0.0968242	0.311166	classic
Female & Gonorrhea(60yrs~)	11	27	0.7	0.0162606	0.127517	0.0988074	0.314336	classic
Female & Gonorrhea(60yrs~)	11	28	0.7	0.0162586	0.127509	0.0989818	0.314614	classic
Female & Gonorrhea(60yrs~)	11	29	0.7	0.0163562	0.127891	0.0956931	0.309343	classic
Female & Gonorrhea(60yrs~)	11	30	0.7	0.0163221	0.127758	0.0999914	0.316214	classic
Female & Gonorrhea(60yrs~)	12	1	0.7	0.0163681	0.127938	0.102801	0.320627	classic
Female & Gonorrhea(60yrs~)	12	2	0.7	0.0163246	0.127768	0.096453	0.310569	classic
Female & Gonorrhea(60yrs~)	12	3	0.7	0.0162869	0.12762	0.0974823	0.312222	classic
Female & Gonorrhea(60yrs~)	12	4	0.7	0.0162825	0.127603	0.0978613	0.312828	classic
Female & Gonorrhea(60yrs~)	12	5	0.7	0.0162843	0.12761	0.0980484	0.313127	classic
Female & Gonorrhea(60yrs~)	12	6	0.7	0.016285	0.127613	0.0976267	0.312453	classic
Female & Gonorrhea(60yrs~)	12	7	0.7	0.0163596	0.127905	0.096237	0.310221	classic
Female & Gonorrhea(60yrs~)	12	8	0.7	0.0163958	0.128046	0.103073	0.32105	classic
Female & Gonorrhea(60yrs~)	12	9	0.7	0.0162759	0.127577	0.0993895	0.315261	classic
Female & Gonorrhea(60yrs~)	12	10	0.7	0.0162426	0.127447	0.100162	0.316483	classic
Female & Gonorrhea(60yrs~)	12	11	0.7	0.0163022	0.12768	0.100292	0.316689	classic
Female & Gonorrhea(60yrs~)	12	12	0.7	0.0163155	0.127732	0.096945	0.31136	classic
Female & Gonorrhea(60yrs~)	12	13	0.7	0.0162804	0.127595	0.0976138	0.312432	classic
Female & Gonorrhea(60yrs~)	12	14	0.7	0.0162795	0.127591	0.101507	0.318601	classic
Female & Gonorrhea(60yrs~)	12	15	0.7	0.0163186	0.127744	0.0966406	0.310871	classic
Female & Gonorrhea(60yrs~)	12	16	0.7	0.0163169	0.127738	0.0965889	0.310788	classic
Female & Gonorrhea(60yrs~)	12	17	0.7	0.0162731	0.127566	0.0987923	0.314312	classic
Female & Gonorrhea(60yrs~)	12	18	0.7	0.0164007	0.128065	0.102679	0.320436	classic
Female & Gonorrhea(60yrs~)	12	19	0.7	0.016584	0.128779	0.104793	0.323718	classic
Female & Gonorrhea(60yrs~)	12	20	0.7	0.0162742	0.12757	0.0978792	0.312857	classic
Female & Gonorrhea(60yrs~)	12	21	0.7	0.0163343	0.127806	0.102156	0.319618	classic
Female & Gonorrhea(60yrs~)	12	22	0.7	0.0163115	0.127717	0.0980794	0.313176	classic
Female & Gonorrhea(60yrs~)	12	23	0.7	0.016367	0.127933	0.0955529	0.309116	classic
Female & Gonorrhea(60yrs~)	12	24	0.7	0.0162532	0.127488	0.0989903	0.314627	classic
Female & Gonorrhea(60yrs~)	12	25	0.7	0.0162905	0.127634	0.100323	0.316739	classic
Female & Gonorrhea(60yrs~)	12	26	0.7	0.0162822	0.127602	0.0999043	0.316076	classic
Female & Gonorrhea(60yrs~)	12	27	0.7	0.0162752	0.127574	0.101345	0.318347	classic
Female & Gonorrhea(60yrs~)	12	28	0.7	0.0163027	0.127682	0.0979935	0.313039	classic
Female & Gonorrhea(60yrs~)	12	29	0.7	0.0162817	0.1276	0.097758	0.312663	classic
Female & Gonorrhea(60yrs~)	12	30	0.7	0.0163908	0.128027	0.0949499	0.308139	classic
Female & Gonorrhea(60yrs~)	13	1	0.7	0.0163892	0.12802	0.0951477	0.30846	classic
Female & Gonorrhea(60yrs~)	13	2	0.7	0.0163245	0.127767	0.0962427	0.31023	classic
Female & Gonorrhea(60yrs~)	13	3	0.7	0.0162587	0.12751	0.100531	0.317067	classic
Female & Gonorrhea(60yrs~)	13	4	0.7	0.0162365	0.127423	0.0994155	0.315302	classic
Female & Gonorrhea(60yrs~)	13	5	0.7	0.0162305	0.127399	0.100153	0.316469	classic
Female & Gonorrhea(60yrs~)	13	6	0.7	0.0162862	0.127617	0.0976943	0.312561	classic
Female & Gonorrhea(60yrs~)	13	7	0.7	0.0162653	0.127536	0.101973	0.319332	classic
Female & Gonorrhea(60yrs~)	13	8	0.7	0.0162948	0.127651	0.0979292	0.312936	classic
Female & Gonorrhea(60yrs~)	13	9	0.7	0.0162543	0.127492	0.0985671	0.313954	classic
Female & Gonorrhea(60yrs~)	13	10	0.7	0.0163021	0.12768	0.0972297	0.311817	classic
Female & Gonorrhea(60yrs~)	13	11	0.7	0.0163161	0.127735	0.0967686	0.311077	classic
Female & Gonorrhea(60yrs~)	13	12	0.7	0.0162679	0.127545	0.0984481	0.313764	classic
Female & Gonorrhea(60yrs~)	13	13	0.7	0.0163124	0.12772	0.0967467	0.311041	classic
Female & Gonorrhea(60yrs~)	13	14	0.7	0.0162592	0.127511	0.0992767	0.315082	classic
Female & Gonorrhea(60yrs~)	13	15	0.7	0.0163397	0.127827	0.100244	0.316613	classic
Female & Gonorrhea(60yrs~)	13	16	0.7	0.0162667	0.127541	0.0980561	0.313139	classic
Female & Gonorrhea(60yrs~)	13	17	0.7	0.016285	0.127613	0.0981674	0.313317	classic
Female & Gonorrhea(60yrs~)	13	18	0.7	0.0162497	0.127474	0.0990289	0.314689	classic
Female & Gonorrhea(60yrs~)	13	19	0.7	0.0162853	0.127614	0.0978841	0.312864	classic
Female & Gonorrhea(60yrs~)	13	20	0.7	0.0162719	0.127561	0.100557	0.317108	classic
Female & Gonorrhea(60yrs~)	13	21	0.7	0.0162874	0.127622	0.0995482	0.315513	classic
Female & Gonorrhea(60yrs~)	13	22	0.7	0.0162763	0.127578	0.100552	0.317099	classic
Female & Gonorrhea(60yrs~)	13	23	0.7	0.01632	0.12775	0.0965771	0.310769	classic
Female & Gonorrhea(60yrs~)	13	24	0.7	0.0162777	0.127584	0.0983331	0.313581	classic
Female & Gonorrhea(60yrs~)	13	25	0.7	0.0162573	0.127504	0.0987717	0.31428	classic
Female & Gonorrhea(60yrs~)	13	26	0.7	0.0162829	0.127604	0.100174	0.316503	classic
Female & Gonorrhea(60yrs~)	13	27	0.7	0.0164077	0.128093	0.101822	0.319095	classic
Female & Gonorrhea(60yrs~)	13	28	0.7	0.0163944	0.128041	0.101591	0.318733	classic
Female & Gonorrhea(60yrs~)	13	29	0.7	0.0163091	0.127707	0.0968453	0.3112	classic
Female & Gonorrhea(60yrs~)	13	30	0.7	0.0162856	0.127615	0.0976199	0.312442	classic
Female & Gonorrhea(60yrs~)	14	1	0.7	0.0162469	0.127463	0.0986383	0.314067	classic
Female & Gonorrhea(60yrs~)	14	2	0.7	0.0162733	0.127567	0.0981946	0.31336	classic
Female & Gonorrhea(60yrs~)	14	3	0.7	0.0162565	0.127501	0.0982241	0.313407	classic
Female & Gonorrhea(60yrs~)	14	4	0.7	0.0162778	0.127585	0.0981237	0.313247	classic
Female & Gonorrhea(60yrs~)	14	5	0.7	0.0162641	0.127531	0.0983106	0.313545	classic
Female & Gonorrhea(60yrs~)	14	6	0.7	0.0163133	0.127723	0.0964003	0.310484	classic
Female & Gonorrhea(60yrs~)	14	7	0.7	0.0162497	0.127474	0.100618	0.317204	classic
Female & Gonorrhea(60yrs~)	14	8	0.7	0.0162456	0.127458	0.101901	0.31922	classic
Female & Gonorrhea(60yrs~)	14	9	0.7	0.0163565	0.127892	0.103981	0.322461	classic
Female & Gonorrhea(60yrs~)	14	10	0.7	0.016257	0.127503	0.100853	0.317573	classic
Female & Gonorrhea(60yrs~)	14	11	0.7	0.0162871	0.127621	0.0978006	0.312731	classic
Female & Gonorrhea(60yrs~)	14	12	0.7	0.0162629	0.127526	0.0998565	0.316001	classic
Female & Gonorrhea(60yrs~)	14	13	0.7	0.0162816	0.127599	0.100318	0.31673	classic
Female & Gonorrhea(60yrs~)	14	14	0.7	0.0163814	0.12799	0.0958028	0.30952	classic
Female & Gonorrhea(60yrs~)	14	15	0.7	0.0164323	0.128188	0.0949176	0.308087	classic
Female & Gonorrhea(60yrs~)	14	16	0.7	0.0163754	0.127966	0.101139	0.318023	classic
Female & Gonorrhea(60yrs~)	14	17	0.7	0.0162728	0.127565	0.100098	0.316383	classic
Female & Gonorrhea(60yrs~)	14	18	0.7	0.0162689	0.12755	0.100125	0.316425	classic
Female & Gonorrhea(60yrs~)	14	19	0.7	0.0163364	0.127814	0.0962618	0.310261	classic
Female & Gonorrhea(60yrs~)	14	20	0.7	0.0162598	0.127514	0.0986893	0.314148	classic
Female & Gonorrhea(60yrs~)	14	21	0.7	0.0162703	0.127555	0.0987733	0.314282	classic
Female & Gonorrhea(60yrs~)	14	22	0.7	0.0163073	0.1277	0.100597	0.31717	classic
Female & Gonorrhea(60yrs~)	14	23	0.7	0.0162752	0.127574	0.0988082	0.314338	classic
Female & Gonorrhea(60yrs~)	14	24	0.7	0.0162949	0.127652	0.0996153	0.315619	classic
Female & Gonorrhea(60yrs~)	14	25	0.7	0.0163704	0.127947	0.0955967	0.309187	classic
Female & Gonorrhea(60yrs~)	14	26	0.7	0.0162857	0.127615	0.0975605	0.312347	classic
Female & Gonorrhea(60yrs~)	14	27	0.7	0.0162666	0.127541	0.0993275	0.315163	classic
Female & Gonorrhea(60yrs~)	14	28	0.7	0.0163014	0.127677	0.101564	0.318691	classic
Female & Gonorrhea(60yrs~)	14	29	0.7	0.0162859	0.127616	0.0976247	0.31245	classic
Female & Gonorrhea(60yrs~)	14	30	0.7	0.0163432	0.12784	0.0960958	0.309993	classic
Female & Gonorrhea(60yrs~)	15	1	0.7	0.016451	0.128261	0.104298	0.322952	classic
Female & Gonorrhea(60yrs~)	15	2	0.7	0.0163229	0.127761	0.102466	0.320103	classic
Female & Gonorrhea(60yrs~)	15	3	0.7	0.0162178	0.127349	0.100386	0.316837	classic
Female & Gonorrhea(60yrs~)	15	4	0.7	0.0163565	0.127892	0.102142	0.319597	classic
Female & Gonorrhea(60yrs~)	15	5	0.7	0.0163716	0.127952	0.103609	0.321884	classic
Female & Gonorrhea(60yrs~)	15	6	0.7	0.0162597	0.127514	0.0984114	0.313706	classic
Female & Gonorrhea(60yrs~)	15	7	0.7	0.0162625	0.127525	0.099866	0.316016	classic
Female & Gonorrhea(60yrs~)	15	8	0.7	0.0162553	0.127496	0.0984596	0.313783	classic
Female & Gonorrhea(60yrs~)	15	9	0.7	0.0162567	0.127502	0.0996847	0.315729	classic
Female & Gonorrhea(60yrs~)	15	10	0.7	0.0162678	0.127545	0.0991675	0.314909	classic
Female & Gonorrhea(60yrs~)	15	11	0.7	0.0162624	0.127524	0.098924	0.314522	classic
Female & Gonorrhea(60yrs~)	15	12	0.7	0.0162758	0.127576	0.0982995	0.313528	classic
Female & Gonorrhea(60yrs~)	15	13	0.7	0.0162748	0.127573	0.0977642	0.312673	classic
Female & Gonorrhea(60yrs~)	15	14	0.7	0.0162667	0.127541	0.0988696	0.314435	classic
Female & Gonorrhea(60yrs~)	15	15	0.7	0.016351	0.127871	0.0963298	0.31037	classic
Female & Gonorrhea(60yrs~)	15	16	0.7	0.0162576	0.127505	0.0983797	0.313655	classic
Female & Gonorrhea(60yrs~)	15	17	0.7	0.0163925	0.128033	0.0958097	0.309531	classic
Female & Gonorrhea(60yrs~)	15	18	0.7	0.0163882	0.128016	0.0959099	0.309693	classic
Female & Gonorrhea(60yrs~)	15	19	0.7	0.0163177	0.127741	0.0968143	0.31115	classic
Female & Gonorrhea(60yrs~)	15	20	0.7	0.0163339	0.127804	0.0960034	0.309844	classic
Female & Gonorrhea(60yrs~)	15	21	0.7	0.0162769	0.127581	0.0998852	0.316046	classic
Female & Gonorrhea(60yrs~)	15	22	0.7	0.016267	0.127542	0.0981125	0.313229	classic
Female & Gonorrhea(60yrs~)	15	23	0.7	0.0162899	0.127632	0.0971944	0.31176	classic
Female & Gonorrhea(60yrs~)	15	24	0.7	0.0162586	0.127509	0.0986778	0.31413	classic
Female & Gonorrhea(60yrs~)	15	25	0.7	0.0165329	0.12858	0.104907	0.323893	classic
Female & Gonorrhea(60yrs~)	15	26	0.7	0.0162433	0.127449	0.0997395	0.315816	classic
Female & Gonorrhea(60yrs~)	15	27	0.7	0.0162542	0.127492	0.0987916	0.314311	classic
Female & Gonorrhea(60yrs~)	15	28	0.7	0.0162824	0.127603	0.0989898	0.314626	classic
Female & Gonorrhea(60yrs~)	15	29	0.7	0.0162959	0.127655	0.0998662	0.316016	classic
Female & Gonorrhea(60yrs~)	15	30	0.7	0.0164654	0.128317	0.10402	0.322521	classic
Female & Gonorrhea(60yrs~)	16	1	0.7	0.0163892	0.12802	0.0956602	0.30929	classic
Female & Gonorrhea(60yrs~)	16	2	0.7	0.0162518	0.127483	0.100314	0.316723	classic
Female & Gonorrhea(60yrs~)	16	3	0.7	0.0164157	0.128124	0.0954453	0.308942	classic
Female & Gonorrhea(60yrs~)	16	4	0.7	0.0162638	0.12753	0.0992695	0.315071	classic
Female & Gonorrhea(60yrs~)	16	5	0.7	0.0163138	0.127725	0.0967456	0.311039	classic
Female & Gonorrhea(60yrs~)	16	6	0.7	0.0164633	0.128309	0.0945955	0.307564	classic
Female & Gonorrhea(60yrs~)	16	7	0.7	0.0164324	0.128189	0.104038	0.32255	classic
Female & Gonorrhea(60yrs~)	16	8	0.7	0.0162346	0.127415	0.101391	0.318419	classic
Female & Gonorrhea(60yrs~)	16	9	0.7	0.0162717	0.127561	0.100326	0.316742	classic
Female & Gonorrhea(60yrs~)	16	10	0.7	0.0163038	0.127687	0.101231	0.318169	classic
Female & Gonorrhea(60yrs~)	16	11	0.7	0.0163444	0.127845	0.0959395	0.309741	classic
Female & Gonorrhea(60yrs~)	16	12	0.7	0.016295	0.127652	0.101386	0.318412	classic
Female & Gonorrhea(60yrs~)	16	13	0.7	0.0162872	0.127622	0.097393	0.312078	classic
Female & Gonorrhea(60yrs~)	16	14	0.7	0.0162671	0.127543	0.0985339	0.313901	classic
Female & Gonorrhea(60yrs~)	16	15	0.7	0.0163559	0.12789	0.101547	0.318664	classic
Female & Gonorrhea(60yrs~)	16	16	0.7	0.0162982	0.127664	0.097041	0.311514	classic
Female & Gonorrhea(60yrs~)	16	17	0.7	0.0163043	0.127688	0.102764	0.320568	classic
Female & Gonorrhea(60yrs~)	16	18	0.7	0.0162522	0.127484	0.0986874	0.314146	classic
Female & Gonorrhea(60yrs~)	16	19	0.7	0.0162814	0.127598	0.0977701	0.312682	classic
Female & Gonorrhea(60yrs~)	16	20	0.7	0.0162499	0.127475	0.100277	0.316666	classic
Female & Gonorrhea(60yrs~)	16	21	0.7	0.0162521	0.127484	0.0986093	0.314021	classic
Female & Gonorrhea(60yrs~)	16	22	0.7	0.0162991	0.127668	0.0970394	0.311511	classic
Female & Gonorrhea(60yrs~)	16	23	0.7	0.0163482	0.12786	0.0960474	0.309915	classic
Female & Gonorrhea(60yrs~)	16	24	0.7	0.0162671	0.127542	0.100845	0.317561	classic
Female & Gonorrhea(60yrs~)	16	25	0.7	0.0162718	0.127561	0.0981506	0.31329	classic
Female & Gonorrhea(60yrs~)	16	26	0.7	0.0162674	0.127544	0.0996143	0.315617	classic
Female & Gonorrhea(60yrs~)	16	27	0.7	0.0162656	0.127537	0.0985773	0.31397	classic
Female & Gonorrhea(60yrs~)	16	28	0.7	0.016258	0.127507	0.101456	0.318521	classic
Female & Gonorrhea(60yrs~)	16	29	0.7	0.0162434	0.127449	0.0991096	0.314817	classic
Female & Gonorrhea(60yrs~)	16	30	0.7	0.0163272	0.127778	0.100907	0.317659	classic
Female & Gonorrhea(60yrs~)	17	1	0.7	0.0162526	0.127486	0.0991381	0.314862	classic
Female & Gonorrhea(60yrs~)	17	2	0.7	0.0162522	0.127484	0.0987704	0.314278	classic
Female & Gonorrhea(60yrs~)	17	3	0.7	0.0162457	0.127459	0.0989529	0.314568	classic
Female & Gonorrhea(60yrs~)	17	4	0.7	0.0164613	0.128302	0.103247	0.32132	classic
Female & Gonorrhea(60yrs~)	17	5	0.7	0.0162695	0.127552	0.101439	0.318495	classic
Female & Gonorrhea(60yrs~)	17	6	0.7	0.0162905	0.127634	0.097157	0.3117	classic
Female & Gonorrhea(60yrs~)	17	7	0.7	0.0162568	0.127502	0.0991796	0.314928	classic
Female & Gonorrhea(60yrs~)	17	8	0.7	0.0162558	0.127498	0.0987565	0.314255	classic
Female & Gonorrhea(60yrs~)	17	9	0.7	0.0162509	0.127479	0.0986139	0.314028	classic
Female & Gonorrhea(60yrs~)	17	10	0.7	0.0162488	0.127471	0.0985762	0.313968	classic
Female & Gonorrhea(60yrs~)	17	11	0.7	0.0162639	0.12753	0.0981917	0.313356	classic
Female & Gonorrhea(60yrs~)	17	12	0.7	0.0163341	0.127805	0.102667	0.320416	classic
Female & Gonorrhea(60yrs~)	17	13	0.7	0.0163014	0.127677	0.102162	0.319629	classic
Female & Gonorrhea(60yrs~)	17	14	0.7	0.0162596	0.127513	0.0996982	0.31575	classic
Female & Gonorrhea(60yrs~)	17	15	0.7	0.0163957	0.128046	0.0954731	0.308987	classic
Female & Gonorrhea(60yrs~)	17	16	0.7	0.0162758	0.127577	0.100288	0.316682	classic
Female & Gonorrhea(60yrs~)	17	17	0.7	0.0163273	0.127779	0.0965549	0.310733	classic
Female & Gonorrhea(60yrs~)	17	18	0.7	0.0162788	0.127588	0.0978925	0.312878	classic
Female & Gonorrhea(60yrs~)	17	19	0.7	0.0162991	0.127668	0.101384	0.318408	classic
Female & Gonorrhea(60yrs~)	17	20	0.7	0.0164411	0.128223	0.103665	0.32197	classic
Female & Gonorrhea(60yrs~)	17	21	0.7	0.0162495	0.127473	0.0996714	0.315708	classic
Female & Gonorrhea(60yrs~)	17	22	0.7	0.016277	0.127581	0.0983738	0.313646	classic
Female & Gonorrhea(60yrs~)	17	23	0.7	0.0163417	0.127835	0.0963086	0.310336	classic
Female & Gonorrhea(60yrs~)	17	24	0.7	0.0162878	0.127624	0.100564	0.317119	classic
Female & Gonorrhea(60yrs~)	17	25	0.7	0.0162915	0.127638	0.100019	0.316257	classic
Female & Gonorrhea(60yrs~)	17	26	0.7	0.0162838	0.127608	0.0983867	0.313667	classic
Female & Gonorrhea(60yrs~)	17	27	0.7	0.0162482	0.127468	0.0990225	0.314678	classic
Female & Gonorrhea(60yrs~)	17	28	0.7	0.0162584	0.127509	0.0986647	0.314109	classic
Female & Gonorrhea(60yrs~)	17	29	0.7	0.0163466	0.127854	0.0961527	0.310085	classic
Female & Gonorrhea(60yrs~)	17	30	0.7	0.0162577	0.127506	0.100893	0.317636	classic
Female & Gonorrhea(60yrs~)	18	1	0.7	0.0162282	0.12739	0.0990011	0.314644	classic
Female & Gonorrhea(60yrs~)	18	2	0.7	0.0163378	0.127819	0.0962563	0.310252	classic
Female & Gonorrhea(60yrs~)	18	3	0.7	0.0163961	0.128047	0.0949512	0.308142	classic
Female & Gonorrhea(60yrs~)	18	4	0.7	0.0162235	0.127371	0.100081	0.316356	classic
Female & Gonorrhea(60yrs~)	18	5	0.7	0.0163106	0.127713	0.0969721	0.311404	classic
Female & Gonorrhea(60yrs~)	18	6	0.7	0.0162459	0.127459	0.0987818	0.314296	classic
Female & Gonorrhea(60yrs~)	18	7	0.7	0.0162714	0.127559	0.0979188	0.31292	classic
Female & Gonorrhea(60yrs~)	18	8	0.7	0.0162694	0.127552	0.09797	0.313002	classic
Female & Gonorrhea(60yrs~)	18	9	0.7	0.0162753	0.127575	0.100661	0.317271	classic
Female & Gonorrhea(60yrs~)	18	10	0.7	0.0164376	0.128209	0.0953034	0.308712	classic
Female & Gonorrhea(60yrs~)	18	11	0.7	0.0163046	0.127689	0.10116	0.318057	classic
Female & Gonorrhea(60yrs~)	18	12	0.7	0.016264	0.12753	0.0980812	0.313179	classic
Female & Gonorrhea(60yrs~)	18	13	0.7	0.0163091	0.127707	0.096997	0.311443	classic
Female & Gonorrhea(60yrs~)	18	14	0.7	0.0163057	0.127694	0.097179	0.311736	classic
Female & Gonorrhea(60yrs~)	18	15	0.7	0.0163483	0.127861	0.104154	0.322729	classic
Female & Gonorrhea(60yrs~)	18	16	0.7	0.0162468	0.127463	0.0987381	0.314226	classic
Female & Gonorrhea(60yrs~)	18	17	0.7	0.0162637	0.127529	0.099787	0.315891	classic
Female & Gonorrhea(60yrs~)	18	18	0.7	0.0163832	0.127997	0.104159	0.322737	classic
Female & Gonorrhea(60yrs~)	18	19	0.7	0.0162599	0.127514	0.0984496	0.313767	classic
Female & Gonorrhea(60yrs~)	18	20	0.7	0.0162689	0.12755	0.0999875	0.316208	classic
Female & Gonorrhea(60yrs~)	18	21	0.7	0.0163728	0.127956	0.102974	0.320896	classic
Female & Gonorrhea(60yrs~)	18	22	0.7	0.0163442	0.127844	0.10268	0.320438	classic
Female & Gonorrhea(60yrs~)	18	23	0.7	0.016427	0.128168	0.0950308	0.308271	classic
Female & Gonorrhea(60yrs~)	18	24	0.7	0.0162801	0.127594	0.101067	0.31791	classic
Female & Gonorrhea(60yrs~)	18	25	0.7	0.0162363	0.127422	0.0990104	0.314659	classic
Female & Gonorrhea(60yrs~)	18	26	0.7	0.0162462	0.12746	0.100356	0.31679	classic
Female & Gonorrhea(60yrs~)	18	27	0.7	0.0162899	0.127632	0.0972728	0.311886	classic
Female & Gonorrhea(60yrs~)	18	28	0.7	0.016244	0.127452	0.1006	0.317176	classic
Female & Gonorrhea(60yrs~)	18	29	0.7	0.0163882	0.128017	0.0955788	0.309158	classic
Female & Gonorrhea(60yrs~)	18	30	0.7	0.0164247	0.128159	0.0949559	0.308149	classic
Female & Gonorrhea(60yrs~)	19	1	0.7	0.0163081	0.127703	0.0967831	0.3111	classic
Female & Gonorrhea(60yrs~)	19	2	0.7	0.016229	0.127393	0.0990307	0.314691	classic
Female & Gonorrhea(60yrs~)	19	3	0.7	0.0162597	0.127513	0.0984658	0.313793	classic
Female & Gonorrhea(60yrs~)	19	4	0.7	0.0162723	0.127563	0.0980733	0.313166	classic
Female & Gonorrhea(60yrs~)	19	5	0.7	0.0163202	0.12775	0.102437	0.320057	classic
Female & Gonorrhea(60yrs~)	19	6	0.7	0.0162459	0.127459	0.100373	0.316817	classic
Female & Gonorrhea(60yrs~)	19	7	0.7	0.0164585	0.128291	0.105172	0.324302	classic
Female & Gonorrhea(60yrs~)	19	8	0.7	0.0162769	0.127581	0.0976372	0.31247	classic
Female & Gonorrhea(60yrs~)	19	9	0.7	0.016225	0.127377	0.101128	0.318007	classic
Female & Gonorrhea(60yrs~)	19	10	0.7	0.016288	0.127625	0.0976325	0.312462	classic
Female & Gonorrhea(60yrs~)	19	11	0.7	0.0163234	0.127763	0.0965818	0.310776	classic
Female & Gonorrhea(60yrs~)	19	12	0.7	0.0163099	0.12771	0.0969762	0.31141	classic
Female & Gonorrhea(60yrs~)	19	13	0.7	0.016256	0.127499	0.0987052	0.314174	classic
Female & Gonorrhea(60yrs~)	19	14	0.7	0.016251	0.12748	0.100338	0.316761	classic
Female & Gonorrhea(60yrs~)	19	15	0.7	0.0162488	0.127471	0.100094	0.316376	classic
Female & Gonorrhea(60yrs~)	19	16	0.7	0.0162557	0.127498	0.0992526	0.315044	classic
Female & Gonorrhea(60yrs~)	19	17	0.7	0.0162599	0.127514	0.0996776	0.315718	classic
Female & Gonorrhea(60yrs~)	19	18	0.7	0.0162951	0.127652	0.10054	0.317081	classic
Female & Gonorrhea(60yrs~)	19	19	0.7	0.0162661	0.127539	0.0983766	0.31365	classic
Female & Gonorrhea(60yrs~)	19	20	0.7	0.0162441	0.127452	0.100366	0.316806	classic
Female & Gonorrhea(60yrs~)	19	21	0.7	0.0162827	0.127604	0.10063	0.317222	classic
Female & Gonorrhea(60yrs~)	19	22	0.7	0.0163084	0.127704	0.0969791	0.311415	classic
Female & Gonorrhea(60yrs~)	19	23	0.7	0.0162378	0.127428	0.099171	0.314914	classic
Female & Gonorrhea(60yrs~)	19	24	0.7	0.0167214	0.129311	0.092359	0.303906	classic
Female & Gonorrhea(60yrs~)	19	25	0.7	0.0162415	0.127442	0.0995523	0.315519	classic
Female & Gonorrhea(60yrs~)	19	26	0.7	0.0163267	0.127776	0.0964742	0.310603	classic
Female & Gonorrhea(60yrs~)	19	27	0.7	0.0162539	0.127491	0.0994088	0.315292	classic
Female & Gonorrhea(60yrs~)	19	28	0.7	0.0164831	0.128387	0.0949998	0.30822	classic
Female & Gonorrhea(60yrs~)	19	29	0.7	0.0163191	0.127746	0.096778	0.311092	classic
Female & Gonorrhea(60yrs~)	19	30	0.7	0.0162508	0.127479	0.100041	0.316293	classic
Female & Gonorrhea(60yrs~)	20	1	0.7	0.0162559	0.127499	0.101713	0.318925	classic
Female & Gonorrhea(60yrs~)	20	2	0.7	0.016532	0.128577	0.106074	0.325691	classic
Female & Gonorrhea(60yrs~)	20	3	0.7	0.016437	0.128207	0.104128	0.322688	classic
Female & Gonorrhea(60yrs~)	20	4	0.7	0.0165132	0.128504	0.09471	0.30775	classic
Female & Gonorrhea(60yrs~)	20	5	0.7	0.0163988	0.128058	0.103372	0.321515	classic
Female & Gonorrhea(60yrs~)	20	6	0.7	0.016542	0.128616	0.0945105	0.307426	classic
Female & Gonorrhea(60yrs~)	20	7	0.7	0.016278	0.127585	0.0979239	0.312928	classic
Female & Gonorrhea(60yrs~)	20	8	0.7	0.0162779	0.127585	0.10065	0.317253	classic
Female & Gonorrhea(60yrs~)	20	9	0.7	0.016246	0.12746	0.0991387	0.314863	classic
Female & Gonorrhea(60yrs~)	20	10	0.7	0.0162996	0.12767	0.101384	0.318409	classic
Female & Gonorrhea(60yrs~)	20	11	0.7	0.0162466	0.127462	0.101149	0.31804	classic
Female & Gonorrhea(60yrs~)	20	12	0.7	0.0162972	0.12766	0.1016	0.318748	classic
Female & Gonorrhea(60yrs~)	20	13	0.7	0.0162838	0.127608	0.0993331	0.315172	classic
Female & Gonorrhea(60yrs~)	20	14	0.7	0.0162382	0.127429	0.0993926	0.315266	classic
Female & Gonorrhea(60yrs~)	20	15	0.7	0.0162509	0.127479	0.0982264	0.313411	classic
Female & Gonorrhea(60yrs~)	20	16	0.7	0.0164587	0.128291	0.104095	0.322638	classic
Female & Gonorrhea(60yrs~)	20	17	0.7	0.0162765	0.127579	0.0980822	0.313181	classic
Female & Gonorrhea(60yrs~)	20	18	0.7	0.0163638	0.127921	0.0962965	0.310317	classic
Female & Gonorrhea(60yrs~)	20	19	0.7	0.0162566	0.127501	0.0989392	0.314546	classic
Female & Gonorrhea(60yrs~)	20	20	0.7	0.0163386	0.127823	0.0966761	0.310928	classic
Female & Gonorrhea(60yrs~)	20	21	0.7	0.0163465	0.127853	0.102059	0.319466	classic
Female & Gonorrhea(60yrs~)	20	22	0.7	0.0162519	0.127483	0.100587	0.317155	classic
Female & Gonorrhea(60yrs~)	20	23	0.7	0.016326	0.127773	0.0966347	0.310861	classic
Female & Gonorrhea(60yrs~)	20	24	0.7	0.0163889	0.128019	0.102712	0.320487	classic
Female & Gonorrhea(60yrs~)	20	25	0.7	0.0162456	0.127458	0.100279	0.316668	classic
Female & Gonorrhea(60yrs~)	20	26	0.7	0.0162667	0.127541	0.0991378	0.314862	classic
Female & Gonorrhea(60yrs~)	20	27	0.7	0.0162481	0.127468	0.0993255	0.31516	classic
Female & Gonorrhea(60yrs~)	20	28	0.7	0.0163801	0.127985	0.103311	0.321421	classic
Female & Gonorrhea(60yrs~)	20	29	0.7	0.016291	0.127636	0.0975322	0.312301	classic
Female & Gonorrhea(60yrs~)	20	30	0.7	0.016328	0.127781	0.096554	0.310731	classic
Female & Gonorrhea(60yrs~)	21	1	0.7	0.0164597	0.128295	0.104599	0.323417	classic
Female & Gonorrhea(60yrs~)	21	2	0.7	0.0162505	0.127477	0.100557	0.317108	classic
Female & Gonorrhea(60yrs~)	21	3	0.7	0.0162272	0.127386	0.100754	0.317417	classic
Female & Gonorrhea(60yrs~)	21	4	0.7	0.0162531	0.127488	0.098592	0.313994	classic
Female & Gonorrhea(60yrs~)	21	5	0.7	0.0162398	0.127436	0.099542	0.315503	classic
Female & Gonorrhea(60yrs~)	21	6	0.7	0.0162684	0.127548	0.102431	0.320049	classic
Female & Gonorrhea(60yrs~)	21	7	0.7	0.0162287	0.127392	0.100244	0.316613	classic
Female & Gonorrhea(60yrs~)	21	8	0.7	0.0162135	0.127332	0.100838	0.317549	classic
Female & Gonorrhea(60yrs~)	21	9	0.7	0.016232	0.127405	0.101575	0.318708	classic
Female & Gonorrhea(60yrs~)	21	10	0.7	0.0162353	0.127418	0.0991483	0.314878	classic
Female & Gonorrhea(60yrs~)	21	11	0.7	0.0162668	0.127542	0.102003	0.319379	classic
Female & Gonorrhea(60yrs~)	21	12	0.7	0.0164514	0.128263	0.0955141	0.309054	classic
Female & Gonorrhea(60yrs~)	21	13	0.7	0.0162634	0.127528	0.101462	0.318532	classic
Female & Gonorrhea(60yrs~)	21	14	0.7	0.0162867	0.127619	0.0973092	0.311944	classic
Female & Gonorrhea(60yrs~)	21	15	0.7	0.0164254	0.128162	0.1047	0.323573	classic
Female & Gonorrhea(60yrs~)	21	16	0.7	0.0162599	0.127514	0.0984113	0.313706	classic
Female & Gonorrhea(60yrs~)	21	17	0.7	0.0162661	0.127539	0.0979023	0.312893	classic
Female & Gonorrhea(60yrs~)	21	18	0.7	0.0162504	0.127477	0.0999858	0.316205	classic
Female & Gonorrhea(60yrs~)	21	19	0.7	0.0162396	0.127435	0.0995736	0.315553	classic
Female & Gonorrhea(60yrs~)	21	20	0.7	0.0163202	0.127751	0.096772	0.311082	classic
Female & Gonorrhea(60yrs~)	21	21	0.7	0.0162579	0.127507	0.0984661	0.313793	classic
Female & Gonorrhea(60yrs~)	21	22	0.7	0.0162593	0.127512	0.101741	0.318969	classic
Female & Gonorrhea(60yrs~)	21	23	0.7	0.0162362	0.127421	0.10046	0.316955	classic
Female & Gonorrhea(60yrs~)	21	24	0.7	0.0162827	0.127603	0.097811	0.312747	classic
Female & Gonorrhea(60yrs~)	21	25	0.7	0.0162887	0.127627	0.0974745	0.312209	classic
Female & Gonorrhea(60yrs~)	21	26	0.7	0.0162676	0.127545	0.101912	0.319236	classic
Female & Gonorrhea(60yrs~)	21	27	0.7	0.0162555	0.127497	0.100811	0.317508	classic
Female & Gonorrhea(60yrs~)	21	28	0.7	0.0163234	0.127763	0.096701	0.310968	classic
Female & Gonorrhea(60yrs~)	21	29	0.7	0.0162852	0.127613	0.102405	0.320008	classic
Female & Gonorrhea(60yrs~)	21	30	0.7	0.0162406	0.127438	0.0991813	0.314931	classic
Female & Gonorrhea(60yrs~)	22	1	0.7	0.0162998	0.127671	0.102582	0.320284	classic
Female & Gonorrhea(60yrs~)	22	2	0.7	0.0162603	0.127516	0.0980088	0.313064	classic
Female & Gonorrhea(60yrs~)	22	3	0.7	0.0163664	0.127931	0.103058	0.321027	classic
Female & Gonorrhea(60yrs~)	22	4	0.7	0.0162311	0.127401	0.0994609	0.315374	classic
Female & Gonorrhea(60yrs~)	22	5	0.7	0.0163239	0.127765	0.0967132	0.310987	classic
Female & Gonorrhea(60yrs~)	22	6	0.7	0.0162572	0.127504	0.100197	0.316539	classic
Female & Gonorrhea(60yrs~)	22	7	0.7	0.0162273	0.127386	0.100132	0.316436	classic
Female & Gonorrhea(60yrs~)	22	8	0.7	0.0162361	0.127421	0.099192	0.314948	classic
Female & Gonorrhea(60yrs~)	22	9	0.7	0.0162318	0.127404	0.099665	0.315698	classic
Female & Gonorrhea(60yrs~)	22	10	0.7	0.0162374	0.127426	0.0996396	0.315657	classic
Female & Gonorrhea(60yrs~)	22	11	0.7	0.0164425	0.128228	0.0951629	0.308485	classic
Female & Gonorrhea(60yrs~)	22	12	0.7	0.0164341	0.128196	0.0954422	0.308937	classic
Female & Gonorrhea(60yrs~)	22	13	0.7	0.0162848	0.127612	0.101836	0.319118	classic
Female & Gonorrhea(60yrs~)	22	14	0.7	0.0162537	0.12749	0.0986521	0.314089	classic
Female & Gonorrhea(60yrs~)	22	15	0.7	0.0162224	0.127367	0.0996296	0.315642	classic
Female & Gonorrhea(60yrs~)	22	16	0.7	0.0162699	0.127554	0.0980467	0.313124	classic
Female & Gonorrhea(60yrs~)	22	17	0.7	0.0164111	0.128106	0.10433	0.323001	classic
Female & Gonorrhea(60yrs~)	22	18	0.7	0.0162568	0.127502	0.101071	0.317916	classic
Female & Gonorrhea(60yrs~)	22	19	0.7	0.0162477	0.127466	0.100612	0.317194	classic
Female & Gonorrhea(60yrs~)	22	20	0.7	0.0162265	0.127383	0.10117	0.318073	classic
Female & Gonorrhea(60yrs~)	22	21	0.7	0.0162742	0.12757	0.10153	0.318638	classic
Female & Gonorrhea(60yrs~)	22	22	0.7	0.0162412	0.127441	0.0995234	0.315473	classic
Female & Gonorrhea(60yrs~)	22	23	0.7	0.0164272	0.128169	0.0954935	0.30902	classic
Female & Gonorrhea(60yrs~)	22	24	0.7	0.0162698	0.127553	0.0981682	0.313318	classic
Female & Gonorrhea(60yrs~)	22	25	0.7	0.0162448	0.127455	0.100746	0.317405	classic
Female & Gonorrhea(60yrs~)	22	26	0.7	0.0162657	0.127537	0.101079	0.31793	classic
Female & Gonorrhea(60yrs~)	22	27	0.7	0.016396	0.128047	0.102451	0.320079	classic
Female & Gonorrhea(60yrs~)	22	28	0.7	0.0162418	0.127443	0.100137	0.316444	classic
Female & Gonorrhea(60yrs~)	22	29	0.7	0.016254	0.127491	0.099216	0.314986	classic
Female & Gonorrhea(60yrs~)	22	30	0.7	0.0162831	0.127605	0.0974877	0.31223	classic
Female & Gonorrhea(60yrs~)	23	1	0.7	0.0162176	0.127348	0.0994463	0.315351	classic
Female & Gonorrhea(60yrs~)	23	2	0.7	0.0164674	0.128325	0.0950775	0.308346	classic
Female & Gonorrhea(60yrs~)	23	3	0.7	0.0164065	0.128088	0.104643	0.323486	classic
Female & Gonorrhea(60yrs~)	23	4	0.7	0.0162435	0.12745	0.101137	0.31802	classic
Female & Gonorrhea(60yrs~)	23	5	0.7	0.0162554	0.127497	0.101583	0.318721	classic
Female & Gonorrhea(60yrs~)	23	6	0.7	0.0162533	0.127488	0.101024	0.317842	classic
Female & Gonorrhea(60yrs~)	23	7	0.7	0.0163609	0.12791	0.103623	0.321905	classic
Female & Gonorrhea(60yrs~)	23	8	0.7	0.0162201	0.127358	0.0999892	0.316211	classic
Female & Gonorrhea(60yrs~)	23	9	0.7	0.0162474	0.127465	0.100142	0.316452	classic
Female & Gonorrhea(60yrs~)	23	10	0.7	0.0162516	0.127482	0.101015	0.317828	classic
Female & Gonorrhea(60yrs~)	23	11	0.7	0.0162497	0.127475	0.0985025	0.313851	classic
Female & Gonorrhea(60yrs~)	23	12	0.7	0.0163274	0.127779	0.102698	0.320465	classic
Female & Gonorrhea(60yrs~)	23	13	0.7	0.0162304	0.127398	0.0997839	0.315886	classic
Female & Gonorrhea(60yrs~)	23	14	0.7	0.0162424	0.127446	0.100918	0.317676	classic
Female & Gonorrhea(60yrs~)	23	15	0.7	0.0162687	0.127549	0.0979175	0.312918	classic
Female & Gonorrhea(60yrs~)	23	16	0.7	0.0162236	0.127372	0.100035	0.316283	classic
Female & Gonorrhea(60yrs~)	23	17	0.7	0.0164532	0.12827	0.0948208	0.30793	classic
Female & Gonorrhea(60yrs~)	23	18	0.7	0.0162436	0.12745	0.0989966	0.314637	classic
Female & Gonorrhea(60yrs~)	23	19	0.7	0.0162311	0.127401	0.100428	0.316903	classic
Female & Gonorrhea(60yrs~)	23	20	0.7	0.0165078	0.128483	0.0943156	0.307108	classic
Female & Gonorrhea(60yrs~)	23	21	0.7	0.0164829	0.128386	0.0950538	0.308308	classic
Female & Gonorrhea(60yrs~)	23	22	0.7	0.0162635	0.127528	0.0983555	0.313617	classic
Female & Gonorrhea(60yrs~)	23	23	0.7	0.0163157	0.127733	0.0969123	0.311307	classic
Female & Gonorrhea(60yrs~)	23	24	0.7	0.0162404	0.127438	0.100033	0.316279	classic
Female & Gonorrhea(60yrs~)	23	25	0.7	0.0162527	0.127486	0.0991114	0.31482	classic
Female & Gonorrhea(60yrs~)	23	26	0.7	0.0163275	0.127779	0.0967638	0.311069	classic
Female & Gonorrhea(60yrs~)	23	27	0.7	0.0162757	0.127576	0.0976774	0.312534	classic
Female & Gonorrhea(60yrs~)	23	28	0.7	0.0162526	0.127486	0.101102	0.317966	classic
Female & Gonorrhea(60yrs~)	23	29	0.7	0.0162892	0.127629	0.10295	0.320858	classic
Female & Gonorrhea(60yrs~)	23	30	0.7	0.0163062	0.127696	0.0969573	0.31138	classic
Female & Gonorrhea(60yrs~)	24	1	0.7	0.0164895	0.128411	0.0944227	0.307283	classic
Female & Gonorrhea(60yrs~)	24	2	0.7	0.0162803	0.127594	0.097494	0.31224	classic
Female & Gonorrhea(60yrs~)	24	3	0.7	0.016227	0.127385	0.100134	0.31644	classic
Female & Gonorrhea(60yrs~)	24	4	0.7	0.0162407	0.127439	0.0995527	0.31552	classic
Female & Gonorrhea(60yrs~)	24	5	0.7	0.0164198	0.12814	0.10417	0.322754	classic
Female & Gonorrhea(60yrs~)	24	6	0.7	0.0162447	0.127455	0.0987901	0.314309	classic
Female & Gonorrhea(60yrs~)	24	7	0.7	0.0162239	0.127373	0.0999148	0.316093	classic
Female & Gonorrhea(60yrs~)	24	8	0.7	0.0165152	0.128512	0.105642	0.325025	classic
Female & Gonorrhea(60yrs~)	24	9	0.7	0.0163126	0.127721	0.0969537	0.311374	classic
Female & Gonorrhea(60yrs~)	24	10	0.7	0.0162493	0.127473	0.100168	0.316494	classic
Female & Gonorrhea(60yrs~)	24	11	0.7	0.0162865	0.127619	0.0975642	0.312353	classic
Female & Gonorrhea(60yrs~)	24	12	0.7	0.0162537	0.12749	0.0981128	0.31323	classic
Female & Gonorrhea(60yrs~)	24	13	0.7	0.0167256	0.129327	0.106552	0.326422	classic
Female & Gonorrhea(60yrs~)	24	14	0.7	0.0162376	0.127427	0.0989912	0.314629	classic
Female & Gonorrhea(60yrs~)	24	15	0.7	0.0162456	0.127458	0.100402	0.316862	classic
Female & Gonorrhea(60yrs~)	24	16	0.7	0.0162112	0.127323	0.100862	0.317587	classic
Female & Gonorrhea(60yrs~)	24	17	0.7	0.0162461	0.12746	0.100973	0.317763	classic
Female & Gonorrhea(60yrs~)	24	18	0.7	0.0162357	0.127419	0.100216	0.31657	classic
Female & Gonorrhea(60yrs~)	24	19	0.7	0.0162666	0.12754	0.098296	0.313522	classic
Female & Gonorrhea(60yrs~)	24	20	0.7	0.0162914	0.127638	0.0974564	0.31218	classic
Female & Gonorrhea(60yrs~)	24	21	0.7	0.0162792	0.12759	0.0976644	0.312513	classic
Female & Gonorrhea(60yrs~)	24	22	0.7	0.0162477	0.127466	0.099165	0.314905	classic
Female & Gonorrhea(60yrs~)	24	23	0.7	0.0162775	0.127583	0.101821	0.319094	classic
Female & Gonorrhea(60yrs~)	24	24	0.7	0.0162677	0.127545	0.0980905	0.313194	classic
Female & Gonorrhea(60yrs~)	24	25	0.7	0.0162868	0.12762	0.0996196	0.315626	classic
Female & Gonorrhea(60yrs~)	24	26	0.7	0.0162357	0.12742	0.0989826	0.314615	classic
Female & Gonorrhea(60yrs~)	24	27	0.7	0.0162605	0.127517	0.0997855	0.315888	classic
Female & Gonorrhea(60yrs~)	24	28	0.7	0.0164195	0.128139	0.0961264	0.310043	classic
Female & Gonorrhea(60yrs~)	24	29	0.7	0.0165011	0.128457	0.104545	0.323335	classic
Female & Gonorrhea(60yrs~)	24	30	0.7	0.0164527	0.128268	0.0950033	0.308226	classic
Female & Gonorrhea(60yrs~)	25	1	0.7	0.0162334	0.12741	0.0990898	0.314785	classic
Female & Gonorrhea(60yrs~)	25	2	0.7	0.0162143	0.127335	0.0997965	0.315906	classic
Female & Gonorrhea(60yrs~)	25	3	0.7	0.0162556	0.127498	0.09821	0.313385	classic
Female & Gonorrhea(60yrs~)	25	4	0.7	0.0162653	0.127535	0.0980391	0.313112	classic
Female & Gonorrhea(60yrs~)	25	5	0.7	0.0162835	0.127607	0.0976569	0.312501	classic
Female & Gonorrhea(60yrs~)	25	6	0.7	0.0162211	0.127362	0.0992847	0.315095	classic
Female & Gonorrhea(60yrs~)	25	7	0.7	0.0162918	0.12764	0.0970111	0.311466	classic
Female & Gonorrhea(60yrs~)	25	8	0.7	0.0163803	0.127986	0.0960544	0.309926	classic
Female & Gonorrhea(60yrs~)	25	9	0.7	0.0162903	0.127633	0.10212	0.319562	classic
Female & Gonorrhea(60yrs~)	25	10	0.7	0.0162722	0.127563	0.0980329	0.313102	classic
Female & Gonorrhea(60yrs~)	25	11	0.7	0.0162699	0.127553	0.102258	0.319778	classic
Female & Gonorrhea(60yrs~)	25	12	0.7	0.0167615	0.129466	0.0927894	0.304613	classic
Female & Gonorrhea(60yrs~)	25	13	0.7	0.0163546	0.127885	0.102883	0.320754	classic
Female & Gonorrhea(60yrs~)	25	14	0.7	0.0165079	0.128483	0.105029	0.324082	classic
Female & Gonorrhea(60yrs~)	25	15	0.7	0.0162846	0.127611	0.0976259	0.312451	classic
Female & Gonorrhea(60yrs~)	25	16	0.7	0.0162358	0.12742	0.0992973	0.315115	classic
Female & Gonorrhea(60yrs~)	25	17	0.7	0.0163081	0.127703	0.102102	0.319535	classic
Female & Gonorrhea(60yrs~)	25	18	0.7	0.0163596	0.127905	0.0962074	0.310173	classic
Female & Gonorrhea(60yrs~)	25	19	0.7	0.0163252	0.12777	0.0965208	0.310678	classic
Female & Gonorrhea(60yrs~)	25	20	0.7	0.0162817	0.1276	0.10221	0.319703	classic
Female & Gonorrhea(60yrs~)	25	21	0.7	0.0163874	0.128013	0.103605	0.321877	classic
Female & Gonorrhea(60yrs~)	25	22	0.7	0.0164778	0.128366	0.0949634	0.308161	classic
Female & Gonorrhea(60yrs~)	25	23	0.7	0.0162645	0.127532	0.0981395	0.313272	classic
Female & Gonorrhea(60yrs~)	25	24	0.7	0.0162844	0.12761	0.102104	0.319537	classic
Female & Gonorrhea(60yrs~)	25	25	0.7	0.0162792	0.12759	0.102337	0.319902	classic
Female & Gonorrhea(60yrs~)	25	26	0.7	0.0162605	0.127517	0.101952	0.3193	classic
Female & Gonorrhea(60yrs~)	25	27	0.7	0.0163479	0.127859	0.0964578	0.310577	classic
Female & Gonorrhea(60yrs~)	25	28	0.7	0.0162465	0.127462	0.0990046	0.31465	classic
Female & Gonorrhea(60yrs~)	25	29	0.7	0.0164691	0.128332	0.104801	0.32373	classic
Female & Gonorrhea(60yrs~)	25	30	0.7	0.0163186	0.127744	0.0969357	0.311345	classic
Female & Gonorrhea(60yrs~)	26	1	0.7	0.0162	0.127279	0.101194	0.31811	classic
Female & Gonorrhea(60yrs~)	26	2	0.7	0.0162783	0.127587	0.0978209	0.312763	classic
Female & Gonorrhea(60yrs~)	26	3	0.7	0.0162611	0.127519	0.098298	0.313525	classic
Female & Gonorrhea(60yrs~)	26	4	0.7	0.0162975	0.127662	0.102485	0.320132	classic
Female & Gonorrhea(60yrs~)	26	5	0.7	0.0162473	0.127465	0.0985778	0.313971	classic
Female & Gonorrhea(60yrs~)	26	6	0.7	0.0162462	0.12746	0.100278	0.316667	classic
Female & Gonorrhea(60yrs~)	26	7	0.7	0.0162701	0.127554	0.0980179	0.313078	classic
Female & Gonorrhea(60yrs~)	26	8	0.7	0.016243	0.127448	0.0990785	0.314767	classic
Female & Gonorrhea(60yrs~)	26	9	0.7	0.0164378	0.12821	0.10402	0.322521	classic
Female & Gonorrhea(60yrs~)	26	10	0.7	0.0162246	0.127376	0.100271	0.316655	classic
Female & Gonorrhea(60yrs~)	26	11	0.7	0.0163383	0.127821	0.0966735	0.310924	classic
Female & Gonorrhea(60yrs~)	26	12	0.7	0.0162418	0.127443	0.101154	0.318048	classic
Female & Gonorrhea(60yrs~)	26	13	0.7	0.0164652	0.128317	0.0949744	0.308179	classic
Female & Gonorrhea(60yrs~)	26	14	0.7	0.0162253	0.127379	0.100457	0.31695	classic
Female & Gonorrhea(60yrs~)	26	15	0.7	0.0163982	0.128055	0.104134	0.322698	classic
Female & Gonorrhea(60yrs~)	26	16	0.7	0.0162573	0.127504	0.0983643	0.313631	classic
Female & Gonorrhea(60yrs~)	26	17	0.7	0.0163362	0.127813	0.0966087	0.310819	classic
Female & Gonorrhea(60yrs~)	26	18	0.7	0.0163956	0.128045	0.103772	0.322136	classic
Female & Gonorrhea(60yrs~)	26	19	0.7	0.0162367	0.127423	0.0995591	0.31553	classic
Female & Gonorrhea(60yrs~)	26	20	0.7	0.0163032	0.127684	0.0972723	0.311885	classic
Female & Gonorrhea(60yrs~)	26	21	0.7	0.0164196	0.128139	0.095755	0.309443	classic
Female & Gonorrhea(60yrs~)	26	22	0.7	0.0164095	0.1281	0.0958538	0.309603	classic
Female & Gonorrhea(60yrs~)	26	23	0.7	0.0162539	0.127491	0.0986777	0.31413	classic
Female & Gonorrhea(60yrs~)	26	24	0.7	0.0162867	0.127619	0.0974554	0.312178	classic
Female & Gonorrhea(60yrs~)	26	25	0.7	0.0163143	0.127727	0.097149	0.311687	classic
Female & Gonorrhea(60yrs~)	26	26	0.7	0.0162475	0.127466	0.100407	0.316871	classic
Female & Gonorrhea(60yrs~)	26	27	0.7	0.016237	0.127425	0.10043	0.316907	classic
Female & Gonorrhea(60yrs~)	26	28	0.7	0.0162505	0.127478	0.0989062	0.314493	classic
Female & Gonorrhea(60yrs~)	26	29	0.7	0.0164933	0.128426	0.104213	0.32282	classic
Female & Gonorrhea(60yrs~)	26	30	0.7	0.0162456	0.127458	0.0989257	0.314525	classic
Female & Gonorrhea(60yrs~)	27	1	0.7	0.0162658	0.127538	0.0981065	0.31322	classic
Female & Gonorrhea(60yrs~)	27	2	0.7	0.0162086	0.127313	0.100225	0.316583	classic
Female & Gonorrhea(60yrs~)	27	3	0.7	0.016525	0.12855	0.106584	0.326472	classic
Female & Gonorrhea(60yrs~)	27	4	0.7	0.016224	0.127373	0.100127	0.316428	classic
Female & Gonorrhea(60yrs~)	27	5	0.7	0.0162484	0.127469	0.100277	0.316665	classic
Female & Gonorrhea(60yrs~)	27	6	0.7	0.0162256	0.12738	0.0994219	0.315312	classic
Female & Gonorrhea(60yrs~)	27	7	0.7	0.0162821	0.127601	0.0976875	0.31255	classic
Female & Gonorrhea(60yrs~)	27	8	0.7	0.0162337	0.127412	0.099557	0.315527	classic
Female & Gonorrhea(60yrs~)	27	9	0.7	0.0162287	0.127392	0.0996836	0.315727	classic
Female & Gonorrhea(60yrs~)	27	10	0.7	0.0162683	0.127547	0.0979071	0.312901	classic
Female & Gonorrhea(60yrs~)	27	11	0.7	0.0163223	0.127759	0.101921	0.319251	classic
Female & Gonorrhea(60yrs~)	27	12	0.7	0.0163815	0.12799	0.10464	0.323481	classic
Female & Gonorrhea(60yrs~)	27	13	0.7	0.0163175	0.12774	0.102486	0.320134	classic
Female & Gonorrhea(60yrs~)	27	14	0.7	0.0162647	0.127533	0.101429	0.318479	classic
Female & Gonorrhea(60yrs~)	27	15	0.7	0.0164655	0.128318	0.1045	0.323265	classic
Female & Gonorrhea(60yrs~)	27	16	0.7	0.0162452	0.127457	0.101019	0.317835	classic
Female & Gonorrhea(60yrs~)	27	17	0.7	0.0162774	0.127583	0.101675	0.318865	classic
Female & Gonorrhea(60yrs~)	27	18	0.7	0.0163613	0.127911	0.0966048	0.310813	classic
Female & Gonorrhea(60yrs~)	27	19	0.7	0.0162827	0.127604	0.0975891	0.312392	classic
Female & Gonorrhea(60yrs~)	27	20	0.7	0.0162891	0.127629	0.101988	0.319356	classic
Female & Gonorrhea(60yrs~)	27	21	0.7	0.0163114	0.127716	0.102539	0.320218	classic
Female & Gonorrhea(60yrs~)	27	22	0.7	0.0162498	0.127475	0.100851	0.31757	classic
Female & Gonorrhea(60yrs~)	27	23	0.7	0.0164023	0.128071	0.09562	0.309225	classic
Female & Gonorrhea(60yrs~)	27	24	0.7	0.0164876	0.128404	0.104103	0.322649	classic
Female & Gonorrhea(60yrs~)	27	25	0.7	0.0162516	0.127482	0.100665	0.317277	classic
Female & Gonorrhea(60yrs~)	27	26	0.7	0.0162849	0.127612	0.097366	0.312035	classic
Female & Gonorrhea(60yrs~)	27	27	0.7	0.0162393	0.127434	0.0996558	0.315683	classic
Female & Gonorrhea(60yrs~)	27	28	0.7	0.0162589	0.127511	0.0982138	0.313391	classic
Female & Gonorrhea(60yrs~)	27	29	0.7	0.0162611	0.127519	0.101384	0.318408	classic
Female & Gonorrhea(60yrs~)	27	30	0.7	0.0162683	0.127547	0.101342	0.318342	classic
Female & Gonorrhea(60yrs~)	28	1	0.7	0.0163968	0.12805	0.0955573	0.309123	classic
Female & Gonorrhea(60yrs~)	28	2	0.7	0.0162481	0.127468	0.102419	0.32003	classic
Female & Gonorrhea(60yrs~)	28	3	0.7	0.0162319	0.127404	0.0999472	0.316144	classic
Female & Gonorrhea(60yrs~)	28	4	0.7	0.0162313	0.127402	0.0995078	0.315449	classic
Female & Gonorrhea(60yrs~)	28	5	0.7	0.0162706	0.127556	0.0976391	0.312473	classic
Female & Gonorrhea(60yrs~)	28	6	0.7	0.0163417	0.127835	0.103191	0.321234	classic
Female & Gonorrhea(60yrs~)	28	7	0.7	0.016233	0.127409	0.100257	0.316634	classic
Female & Gonorrhea(60yrs~)	28	8	0.7	0.0162513	0.127481	0.098436	0.313745	classic
Female & Gonorrhea(60yrs~)	28	9	0.7	0.0163375	0.127818	0.102823	0.320661	classic
Female & Gonorrhea(60yrs~)	28	10	0.7	0.0164023	0.128071	0.0957574	0.309447	classic
Female & Gonorrhea(60yrs~)	28	11	0.7	0.0162279	0.127389	0.10049	0.317002	classic
Female & Gonorrhea(60yrs~)	28	12	0.7	0.0162452	0.127457	0.0988874	0.314464	classic
Female & Gonorrhea(60yrs~)	28	13	0.7	0.016482	0.128382	0.105254	0.324429	classic
Female & Gonorrhea(60yrs~)	28	14	0.7	0.0164404	0.12822	0.104859	0.323819	classic
Female & Gonorrhea(60yrs~)	28	15	0.7	0.0162712	0.127559	0.0979215	0.312924	classic
Female & Gonorrhea(60yrs~)	28	16	0.7	0.01624	0.127436	0.099993	0.316217	classic
Female & Gonorrhea(60yrs~)	28	17	0.7	0.0162469	0.127463	0.0991379	0.314862	classic
Female & Gonorrhea(60yrs~)	28	18	0.7	0.0162498	0.127475	0.102025	0.319414	classic
Female & Gonorrhea(60yrs~)	28	19	0.7	0.0162425	0.127446	0.101835	0.319117	classic
Female & Gonorrhea(60yrs~)	28	20	0.7	0.0162358	0.12742	0.0992349	0.315016	classic
Female & Gonorrhea(60yrs~)	28	21	0.7	0.016227	0.127385	0.0996281	0.315639	classic
Female & Gonorrhea(60yrs~)	28	22	0.7	0.0164586	0.128291	0.104756	0.323661	classic
Female & Gonorrhea(60yrs~)	28	23	0.7	0.0165252	0.12855	0.0946401	0.307636	classic
Female & Gonorrhea(60yrs~)	28	24	0.7	0.0165035	0.128466	0.104822	0.323762	classic
Female & Gonorrhea(60yrs~)	28	25	0.7	0.0163048	0.12769	0.10227	0.319796	classic
Female & Gonorrhea(60yrs~)	28	26	0.7	0.0162443	0.127453	0.0986833	0.314139	classic
Female & Gonorrhea(60yrs~)	28	27	0.7	0.0163616	0.127913	0.0964298	0.310531	classic
Female & Gonorrhea(60yrs~)	28	28	0.7	0.0163447	0.127846	0.103892	0.322324	classic
Female & Gonorrhea(60yrs~)	28	29	0.7	0.0163453	0.127849	0.0965731	0.310762	classic
Female & Gonorrhea(60yrs~)	28	30	0.7	0.016233	0.127409	0.100958	0.317739	classic
Female & Gonorrhea(60yrs~)	29	1	0.7	0.016278	0.127585	0.103349	0.32148	classic
Female & Gonorrhea(60yrs~)	29	2	0.7	0.0162677	0.127545	0.0976955	0.312563	classic
Female & Gonorrhea(60yrs~)	29	3	0.7	0.016516	0.128515	0.0946525	0.307656	classic
Female & Gonorrhea(60yrs~)	29	4	0.7	0.0162243	0.127375	0.0996944	0.315744	classic
Female & Gonorrhea(60yrs~)	29	5	0.7	0.0162518	0.127483	0.101984	0.31935	classic
Female & Gonorrhea(60yrs~)	29	6	0.7	0.016245	0.127456	0.0987631	0.314266	classic
Female & Gonorrhea(60yrs~)	29	7	0.7	0.0162491	0.127472	0.10102	0.317836	classic
Female & Gonorrhea(60yrs~)	29	8	0.7	0.0163079	0.127702	0.102862	0.320722	classic
Female & Gonorrhea(60yrs~)	29	9	0.7	0.0162251	0.127378	0.0995229	0.315472	classic
Female & Gonorrhea(60yrs~)	29	10	0.7	0.0162215	0.127364	0.101824	0.319099	classic
Female & Gonorrhea(60yrs~)	29	11	0.7	0.0162375	0.127427	0.100563	0.317116	classic
Female & Gonorrhea(60yrs~)	29	12	0.7	0.0163264	0.127775	0.097011	0.311466	classic
Female & Gonorrhea(60yrs~)	29	13	0.7	0.0163542	0.127884	0.104245	0.32287	classic
Female & Gonorrhea(60yrs~)	29	14	0.7	0.0163197	0.127749	0.102936	0.320836	classic
Female & Gonorrhea(60yrs~)	29	15	0.7	0.0162678	0.127545	0.0980001	0.31305	classic
Female & Gonorrhea(60yrs~)	29	16	0.7	0.0163026	0.127681	0.102112	0.31955	classic
Female & Gonorrhea(60yrs~)	29	17	0.7	0.0163069	0.127698	0.102272	0.3198	classic
Female & Gonorrhea(60yrs~)	29	18	0.7	0.016268	0.127546	0.0980953	0.313202	classic
Female & Gonorrhea(60yrs~)	29	19	0.7	0.0167002	0.129229	0.106744	0.326717	classic
Female & Gonorrhea(60yrs~)	29	20	0.7	0.016241	0.12744	0.0995657	0.31554	classic
Female & Gonorrhea(60yrs~)	29	21	0.7	0.0162509	0.127479	0.0986589	0.3141	classic
Female & Gonorrhea(60yrs~)	29	22	0.7	0.0162736	0.127568	0.0976908	0.312555	classic
Female & Gonorrhea(60yrs~)	29	23	0.7	0.0163117	0.127717	0.102955	0.320865	classic
Female & Gonorrhea(60yrs~)	29	24	0.7	0.0162345	0.127414	0.0999804	0.316197	classic
Female & Gonorrhea(60yrs~)	29	25	0.7	0.0162588	0.12751	0.10156	0.318685	classic
Female & Gonorrhea(60yrs~)	29	26	0.7	0.0162847	0.127611	0.0977392	0.312633	classic
Female & Gonorrhea(60yrs~)	29	27	0.7	0.0162874	0.127622	0.101744	0.318973	classic
Female & Gonorrhea(60yrs~)	29	28	0.7	0.0162868	0.12762	0.0975955	0.312403	classic
Female & Gonorrhea(60yrs~)	29	29	0.7	0.0163218	0.127757	0.103025	0.320975	classic
Female & Gonorrhea(60yrs~)	29	30	0.7	0.0162396	0.127435	0.0987884	0.314306	classic
Female & Gonorrhea(60yrs~)	30	1	0.7	0.0162374	0.127426	0.098817	0.314352	classic
Female & Gonorrhea(60yrs~)	30	2	0.7	0.0162242	0.127374	0.0996253	0.315635	classic
Female & Gonorrhea(60yrs~)	30	3	0.7	0.0162128	0.12733	0.100327	0.316745	classic
Female & Gonorrhea(60yrs~)	30	4	0.7	0.0163236	0.127764	0.103118	0.321121	classic
Female & Gonorrhea(60yrs~)	30	5	0.7	0.0164663	0.128321	0.104753	0.323655	classic
Female & Gonorrhea(60yrs~)	30	6	0.7	0.016417	0.128129	0.0956547	0.309281	classic
Female & Gonorrhea(60yrs~)	30	7	0.7	0.0162272	0.127386	0.0996796	0.315721	classic
Female & Gonorrhea(60yrs~)	30	8	0.7	0.0162932	0.127645	0.097565	0.312354	classic
Female & Gonorrhea(60yrs~)	30	9	0.7	0.0163246	0.127768	0.103436	0.321614	classic
Female & Gonorrhea(60yrs~)	30	10	0.7	0.0162551	0.127495	0.102639	0.320373	classic
Female & Gonorrhea(60yrs~)	30	11	0.7	0.0164702	0.128336	0.105482	0.32478	classic
Female & Gonorrhea(60yrs~)	30	12	0.7	0.0164744	0.128353	0.0951643	0.308487	classic
Female & Gonorrhea(60yrs~)	30	13	0.7	0.0162334	0.12741	0.100086	0.316363	classic
Female & Gonorrhea(60yrs~)	30	14	0.7	0.0162445	0.127454	0.101933	0.319269	classic
Female & Gonorrhea(60yrs~)	30	15	0.7	0.0162416	0.127442	0.0991979	0.314957	classic
Female & Gonorrhea(60yrs~)	30	16	0.7	0.0162319	0.127404	0.100421	0.316893	classic
Female & Gonorrhea(60yrs~)	30	17	0.7	0.0165509	0.12865	0.105466	0.324756	classic
Female & Gonorrhea(60yrs~)	30	18	0.7	0.0163307	0.127792	0.102803	0.320628	classic
Female & Gonorrhea(60yrs~)	30	19	0.7	0.0164163	0.128126	0.0958662	0.309623	classic
Female & Gonorrhea(60yrs~)	30	20	0.7	0.0163035	0.127685	0.0972417	0.311836	classic
Female & Gonorrhea(60yrs~)	30	21	0.7	0.016224	0.127374	0.100132	0.316436	classic
Female & Gonorrhea(60yrs~)	30	22	0.7	0.0167282	0.129337	0.0932414	0.305355	classic
Female & Gonorrhea(60yrs~)	30	23	0.7	0.0163063	0.127696	0.102678	0.320434	classic
Female & Gonorrhea(60yrs~)	30	24	0.7	0.0163676	0.127936	0.0961926	0.310149	classic
Female & Gonorrhea(60yrs~)	30	25	0.7	0.0162305	0.127399	0.0998783	0.316035	classic
Female & Gonorrhea(60yrs~)	30	26	0.7	0.0162648	0.127533	0.0979831	0.313022	classic
Female & Gonorrhea(60yrs~)	30	27	0.7	0.0162747	0.127572	0.0979599	0.312985	classic
Female & Gonorrhea(60yrs~)	30	28	0.7	0.0162721	0.127562	0.1013	0.318277	classic
Female & Gonorrhea(60yrs~)	30	29	0.7	0.0162564	0.1275	0.0981483	0.313286	classic
Female & Gonorrhea(60yrs~)	30	30	0.7	0.0166842	0.129167	0.0934789	0.305743	classic
Female & Gonorrhea(60yrs~)	1	1	0.8	0.0190313	0.137954	0.0996957	0.315746	classic
Female & Gonorrhea(60yrs~)	1	2	0.8	0.0184444	0.13581	0.120497	0.347126	classic
Female & Gonorrhea(60yrs~)	1	3	0.8	0.0189559	0.13768	0.0963538	0.310409	classic
Female & Gonorrhea(60yrs~)	1	4	0.8	0.0188688	0.137364	0.102791	0.32061	classic
Female & Gonorrhea(60yrs~)	1	5	0.8	0.0189828	0.137778	0.107681	0.328148	classic
Female & Gonorrhea(60yrs~)	1	6	0.8	0.0190564	0.138045	0.0942021	0.306924	classic
Female & Gonorrhea(60yrs~)	1	7	0.8	0.0190416	0.137991	0.0947252	0.307775	classic
Female & Gonorrhea(60yrs~)	1	8	0.8	0.019149	0.13838	0.0924257	0.304016	classic
Female & Gonorrhea(60yrs~)	1	9	0.8	0.0187332	0.136869	0.106217	0.325909	classic
Female & Gonorrhea(60yrs~)	1	10	0.8	0.0188049	0.137131	0.106377	0.326155	classic
Female & Gonorrhea(60yrs~)	1	11	0.8	0.0190075	0.137868	0.0996154	0.315619	classic
Female & Gonorrhea(60yrs~)	1	12	0.8	0.0190054	0.13786	0.0960896	0.309983	classic
Female & Gonorrhea(60yrs~)	1	13	0.8	0.0187803	0.137041	0.106144	0.325797	classic
Female & Gonorrhea(60yrs~)	1	14	0.8	0.0190568	0.138047	0.0932032	0.305292	classic
Female & Gonorrhea(60yrs~)	1	15	0.8	0.018913	0.137524	0.0988884	0.314465	classic
Female & Gonorrhea(60yrs~)	1	16	0.8	0.0189634	0.137708	0.0962843	0.310297	classic
Female & Gonorrhea(60yrs~)	1	17	0.8	0.0191364	0.138334	0.0930642	0.305064	classic
Female & Gonorrhea(60yrs~)	1	18	0.8	0.0190051	0.137859	0.0957574	0.309447	classic
Female & Gonorrhea(60yrs~)	1	19	0.8	0.0187689	0.137	0.106985	0.327086	classic
Female & Gonorrhea(60yrs~)	1	20	0.8	0.0187442	0.13691	0.111238	0.333523	classic
Female & Gonorrhea(60yrs~)	1	21	0.8	0.0192584	0.138774	0.0911803	0.301961	classic
Female & Gonorrhea(60yrs~)	1	22	0.8	0.0188516	0.137301	0.10251	0.320173	classic
Female & Gonorrhea(60yrs~)	1	23	0.8	0.0192826	0.138862	0.0911529	0.301915	classic
Female & Gonorrhea(60yrs~)	1	24	0.8	0.0188333	0.137235	0.105306	0.324509	classic
Female & Gonorrhea(60yrs~)	1	25	0.8	0.0186799	0.136674	0.112354	0.335192	classic
Female & Gonorrhea(60yrs~)	1	26	0.8	0.0186472	0.136555	0.116355	0.341108	classic
Female & Gonorrhea(60yrs~)	1	27	0.8	0.0188348	0.13724	0.106912	0.326974	classic
Female & Gonorrhea(60yrs~)	1	28	0.8	0.0186808	0.136678	0.116571	0.341425	classic
Female & Gonorrhea(60yrs~)	1	29	0.8	0.0189907	0.137807	0.0966088	0.31082	classic
Female & Gonorrhea(60yrs~)	1	30	0.8	0.0192497	0.138743	0.0916452	0.30273	classic
Female & Gonorrhea(60yrs~)	2	1	0.8	0.0191456	0.138368	0.091487	0.302468	classic
Female & Gonorrhea(60yrs~)	2	2	0.8	0.0189876	0.137795	0.093903	0.306436	classic
Female & Gonorrhea(60yrs~)	2	3	0.8	0.0189897	0.137803	0.0958378	0.309577	classic
Female & Gonorrhea(60yrs~)	2	4	0.8	0.0191603	0.138421	0.0936413	0.306009	classic
Female & Gonorrhea(60yrs~)	2	5	0.8	0.0191009	0.138206	0.0914644	0.302431	classic
Female & Gonorrhea(60yrs~)	2	6	0.8	0.0190105	0.137879	0.0944835	0.307382	classic
Female & Gonorrhea(60yrs~)	2	7	0.8	0.0189397	0.137622	0.0943717	0.3072	classic
Female & Gonorrhea(60yrs~)	2	8	0.8	0.0189739	0.137746	0.0947542	0.307822	classic
Female & Gonorrhea(60yrs~)	2	9	0.8	0.0185379	0.136154	0.111649	0.334139	classic
Female & Gonorrhea(60yrs~)	2	10	0.8	0.0190579	0.13805	0.0929349	0.304852	classic
Female & Gonorrhea(60yrs~)	2	11	0.8	0.0191584	0.138414	0.0911125	0.301848	classic
Female & Gonorrhea(60yrs~)	2	12	0.8	0.0188812	0.137409	0.0962289	0.310208	classic
Female & Gonorrhea(60yrs~)	2	13	0.8	0.0188041	0.137128	0.098708	0.314178	classic
Female & Gonorrhea(60yrs~)	2	14	0.8	0.0191488	0.138379	0.091614	0.302678	classic
Female & Gonorrhea(60yrs~)	2	15	0.8	0.0189927	0.137814	0.0938898	0.306414	classic
Female & Gonorrhea(60yrs~)	2	16	0.8	0.0190508	0.138024	0.0923776	0.303937	classic
Female & Gonorrhea(60yrs~)	2	17	0.8	0.0190039	0.137855	0.0929356	0.304853	classic
Female & Gonorrhea(60yrs~)	2	18	0.8	0.0190497	0.138021	0.0943557	0.307174	classic
Female & Gonorrhea(60yrs~)	2	19	0.8	0.0190632	0.138069	0.0918681	0.303098	classic
Female & Gonorrhea(60yrs~)	2	20	0.8	0.0190516	0.138027	0.0927918	0.304617	classic
Female & Gonorrhea(60yrs~)	2	21	0.8	0.018931	0.13759	0.0961328	0.310053	classic
Female & Gonorrhea(60yrs~)	2	22	0.8	0.0192349	0.13869	0.0897616	0.299602	classic
Female & Gonorrhea(60yrs~)	2	23	0.8	0.0191802	0.138493	0.0914829	0.302461	classic
Female & Gonorrhea(60yrs~)	2	24	0.8	0.0191722	0.138464	0.090284	0.300473	classic
Female & Gonorrhea(60yrs~)	2	25	0.8	0.0189745	0.137748	0.0952408	0.308611	classic
Female & Gonorrhea(60yrs~)	2	26	0.8	0.0191567	0.138408	0.0910393	0.301727	classic
Female & Gonorrhea(60yrs~)	2	27	0.8	0.0190902	0.138167	0.0928021	0.304634	classic
Female & Gonorrhea(60yrs~)	2	28	0.8	0.0193072	0.13895	0.0931512	0.305207	classic
Female & Gonorrhea(60yrs~)	2	29	0.8	0.0192665	0.138804	0.0894358	0.299058	classic
Female & Gonorrhea(60yrs~)	2	30	0.8	0.0192275	0.138663	0.0902544	0.300424	classic
Female & Gonorrhea(60yrs~)	3	1	0.8	0.0191599	0.138419	0.0935947	0.305932	classic
Female & Gonorrhea(60yrs~)	3	2	0.8	0.0191449	0.138365	0.0929018	0.304798	classic
Female & Gonorrhea(60yrs~)	3	3	0.8	0.0190887	0.138162	0.0919523	0.303236	classic
Female & Gonorrhea(60yrs~)	3	4	0.8	0.01915	0.138383	0.0909365	0.301557	classic
Female & Gonorrhea(60yrs~)	3	5	0.8	0.0190661	0.13808	0.0925623	0.30424	classic
Female & Gonorrhea(60yrs~)	3	6	0.8	0.0189261	0.137572	0.0946051	0.307579	classic
Female & Gonorrhea(60yrs~)	3	7	0.8	0.0191136	0.138252	0.0931054	0.305132	classic
Female & Gonorrhea(60yrs~)	3	8	0.8	0.0192927	0.138898	0.0899974	0.299996	classic
Female & Gonorrhea(60yrs~)	3	9	0.8	0.0190751	0.138112	0.0922315	0.303696	classic
Female & Gonorrhea(60yrs~)	3	10	0.8	0.0189345	0.137603	0.0937125	0.306125	classic
Female & Gonorrhea(60yrs~)	3	11	0.8	0.0189608	0.137698	0.0954134	0.308891	classic
Female & Gonorrhea(60yrs~)	3	12	0.8	0.0190375	0.137977	0.0920985	0.303477	classic
Female & Gonorrhea(60yrs~)	3	13	0.8	0.0191828	0.138502	0.0922969	0.303804	classic
Female & Gonorrhea(60yrs~)	3	14	0.8	0.019133	0.138322	0.0930638	0.305064	classic
Female & Gonorrhea(60yrs~)	3	15	0.8	0.0190738	0.138108	0.0919662	0.303259	classic
Female & Gonorrhea(60yrs~)	3	16	0.8	0.0188811	0.137408	0.0961745	0.31012	classic
Female & Gonorrhea(60yrs~)	3	17	0.8	0.0192084	0.138594	0.093067	0.305069	classic
Female & Gonorrhea(60yrs~)	3	18	0.8	0.0191833	0.138504	0.0935151	0.305802	classic
Female & Gonorrhea(60yrs~)	3	19	0.8	0.0190732	0.138106	0.0929482	0.304874	classic
Female & Gonorrhea(60yrs~)	3	20	0.8	0.0191512	0.138388	0.0930093	0.304974	classic
Female & Gonorrhea(60yrs~)	3	21	0.8	0.0190812	0.138135	0.0920273	0.30336	classic
Female & Gonorrhea(60yrs~)	3	22	0.8	0.0190999	0.138202	0.0926319	0.304355	classic
Female & Gonorrhea(60yrs~)	3	23	0.8	0.0191858	0.138513	0.0918516	0.30307	classic
Female & Gonorrhea(60yrs~)	3	24	0.8	0.0190801	0.138131	0.0927664	0.304576	classic
Female & Gonorrhea(60yrs~)	3	25	0.8	0.0191461	0.13837	0.0918594	0.303083	classic
Female & Gonorrhea(60yrs~)	3	26	0.8	0.0190641	0.138073	0.0933888	0.305596	classic
Female & Gonorrhea(60yrs~)	3	27	0.8	0.019128	0.138304	0.0927861	0.304608	classic
Female & Gonorrhea(60yrs~)	3	28	0.8	0.0190905	0.138168	0.0929047	0.304803	classic
Female & Gonorrhea(60yrs~)	3	29	0.8	0.0191737	0.138469	0.0915085	0.302504	classic
Female & Gonorrhea(60yrs~)	3	30	0.8	0.0191578	0.138412	0.0927734	0.304587	classic
Female & Gonorrhea(60yrs~)	4	1	0.8	0.0190233	0.137925	0.0943083	0.307097	classic
Female & Gonorrhea(60yrs~)	4	2	0.8	0.0189862	0.13779	0.0945008	0.30741	classic
Female & Gonorrhea(60yrs~)	4	3	0.8	0.0190396	0.137984	0.0920925	0.303468	classic
Female & Gonorrhea(60yrs~)	4	4	0.8	0.0190766	0.138118	0.0935242	0.305817	classic
Female & Gonorrhea(60yrs~)	4	5	0.8	0.0191845	0.138508	0.093194	0.305277	classic
Female & Gonorrhea(60yrs~)	4	6	0.8	0.0191193	0.138272	0.0924169	0.304001	classic
Female & Gonorrhea(60yrs~)	4	7	0.8	0.0191093	0.138236	0.0921915	0.30363	classic
Female & Gonorrhea(60yrs~)	4	8	0.8	0.0191112	0.138243	0.0944237	0.307284	classic
Female & Gonorrhea(60yrs~)	4	9	0.8	0.0191074	0.13823	0.0932777	0.305414	classic
Female & Gonorrhea(60yrs~)	4	10	0.8	0.019097	0.138192	0.0928541	0.30472	classic
Female & Gonorrhea(60yrs~)	4	11	0.8	0.0190857	0.138151	0.0922896	0.303792	classic
Female & Gonorrhea(60yrs~)	4	12	0.8	0.0191178	0.138267	0.0940865	0.306735	classic
Female & Gonorrhea(60yrs~)	4	13	0.8	0.0190559	0.138043	0.0940422	0.306663	classic
Female & Gonorrhea(60yrs~)	4	14	0.8	0.0190622	0.138066	0.0929753	0.304919	classic
Female & Gonorrhea(60yrs~)	4	15	0.8	0.0191181	0.138268	0.093954	0.306519	classic
Female & Gonorrhea(60yrs~)	4	16	0.8	0.0189207	0.137552	0.0945585	0.307504	classic
Female & Gonorrhea(60yrs~)	4	17	0.8	0.0189988	0.137836	0.093558	0.305872	classic
Female & Gonorrhea(60yrs~)	4	18	0.8	0.0190949	0.138184	0.0926077	0.304315	classic
Female & Gonorrhea(60yrs~)	4	19	0.8	0.0190852	0.138149	0.0923193	0.303841	classic
Female & Gonorrhea(60yrs~)	4	20	0.8	0.0190155	0.137897	0.093071	0.305075	classic
Female & Gonorrhea(60yrs~)	4	21	0.8	0.0190376	0.137977	0.0926667	0.304412	classic
Female & Gonorrhea(60yrs~)	4	22	0.8	0.0191019	0.138209	0.0920459	0.303391	classic
Female & Gonorrhea(60yrs~)	4	23	0.8	0.0190959	0.138188	0.0937635	0.306208	classic
Female & Gonorrhea(60yrs~)	4	24	0.8	0.0191221	0.138283	0.0917553	0.302911	classic
Female & Gonorrhea(60yrs~)	4	25	0.8	0.0191029	0.138213	0.0927661	0.304575	classic
Female & Gonorrhea(60yrs~)	4	26	0.8	0.019107	0.138228	0.0928512	0.304715	classic
Female & Gonorrhea(60yrs~)	4	27	0.8	0.0190583	0.138052	0.0933846	0.305589	classic
Female & Gonorrhea(60yrs~)	4	28	0.8	0.0189616	0.137701	0.0944913	0.307394	classic
Female & Gonorrhea(60yrs~)	4	29	0.8	0.0191621	0.138427	0.0924428	0.304044	classic
Female & Gonorrhea(60yrs~)	4	30	0.8	0.0191391	0.138344	0.0913287	0.302206	classic
Female & Gonorrhea(60yrs~)	5	1	0.8	0.0191534	0.138396	0.0933237	0.305489	classic
Female & Gonorrhea(60yrs~)	5	2	0.8	0.0191124	0.138247	0.0954617	0.308969	classic
Female & Gonorrhea(60yrs~)	5	3	0.8	0.0191229	0.138286	0.0935764	0.305903	classic
Female & Gonorrhea(60yrs~)	5	4	0.8	0.0192435	0.138721	0.0970622	0.311548	classic
Female & Gonorrhea(60yrs~)	5	5	0.8	0.0189927	0.137814	0.0931682	0.305235	classic
Female & Gonorrhea(60yrs~)	5	6	0.8	0.018983	0.137779	0.0930384	0.305022	classic
Female & Gonorrhea(60yrs~)	5	7	0.8	0.0188761	0.13739	0.0949842	0.308195	classic
Female & Gonorrhea(60yrs~)	5	8	0.8	0.0190989	0.138199	0.0946296	0.307619	classic
Female & Gonorrhea(60yrs~)	5	9	0.8	0.019004	0.137855	0.0938468	0.306344	classic
Female & Gonorrhea(60yrs~)	5	10	0.8	0.0189306	0.137588	0.0944331	0.3073	classic
Female & Gonorrhea(60yrs~)	5	11	0.8	0.0188568	0.13732	0.094782	0.307867	classic
Female & Gonorrhea(60yrs~)	5	12	0.8	0.0189704	0.137733	0.0950466	0.308296	classic
Female & Gonorrhea(60yrs~)	5	13	0.8	0.0193058	0.138945	0.0964828	0.310617	classic
Female & Gonorrhea(60yrs~)	5	14	0.8	0.019053	0.138032	0.0940817	0.306727	classic
Female & Gonorrhea(60yrs~)	5	15	0.8	0.0190638	0.138072	0.0933039	0.305457	classic
Female & Gonorrhea(60yrs~)	5	16	0.8	0.0189832	0.13778	0.0941815	0.30689	classic
Female & Gonorrhea(60yrs~)	5	17	0.8	0.0190497	0.138021	0.0946289	0.307618	classic
Female & Gonorrhea(60yrs~)	5	18	0.8	0.0189063	0.1375	0.0939621	0.306532	classic
Female & Gonorrhea(60yrs~)	5	19	0.8	0.0191162	0.138261	0.0944605	0.307344	classic
Female & Gonorrhea(60yrs~)	5	20	0.8	0.0191713	0.138461	0.0943293	0.307131	classic
Female & Gonorrhea(60yrs~)	5	21	0.8	0.0190637	0.138071	0.0937318	0.306156	classic
Female & Gonorrhea(60yrs~)	5	22	0.8	0.0190913	0.138171	0.0952995	0.308706	classic
Female & Gonorrhea(60yrs~)	5	23	0.8	0.0190353	0.137969	0.0938341	0.306323	classic
Female & Gonorrhea(60yrs~)	5	24	0.8	0.0190396	0.137984	0.092857	0.304724	classic
Female & Gonorrhea(60yrs~)	5	25	0.8	0.0190375	0.137976	0.0924394	0.304038	classic
Female & Gonorrhea(60yrs~)	5	26	0.8	0.0191013	0.138208	0.0955771	0.309155	classic
Female & Gonorrhea(60yrs~)	5	27	0.8	0.0190857	0.138151	0.0948675	0.308006	classic
Female & Gonorrhea(60yrs~)	5	28	0.8	0.0190277	0.137941	0.092831	0.304682	classic
Female & Gonorrhea(60yrs~)	5	29	0.8	0.0189856	0.137788	0.0935596	0.305875	classic
Female & Gonorrhea(60yrs~)	5	30	0.8	0.0190223	0.137921	0.0925856	0.304279	classic
Female & Gonorrhea(60yrs~)	6	1	0.8	0.0189324	0.137595	0.0941153	0.306782	classic
Female & Gonorrhea(60yrs~)	6	2	0.8	0.019091	0.13817	0.0952862	0.308685	classic
Female & Gonorrhea(60yrs~)	6	3	0.8	0.0189805	0.13777	0.0953908	0.308854	classic
Female & Gonorrhea(60yrs~)	6	4	0.8	0.018909	0.13751	0.0957711	0.309469	classic
Female & Gonorrhea(60yrs~)	6	5	0.8	0.0190019	0.137847	0.0932065	0.305297	classic
Female & Gonorrhea(60yrs~)	6	6	0.8	0.019062	0.138065	0.0932983	0.305448	classic
Female & Gonorrhea(60yrs~)	6	7	0.8	0.019061	0.138061	0.0924259	0.304016	classic
Female & Gonorrhea(60yrs~)	6	8	0.8	0.0189824	0.137777	0.0946034	0.307577	classic
Female & Gonorrhea(60yrs~)	6	9	0.8	0.0191115	0.138244	0.0959212	0.309711	classic
Female & Gonorrhea(60yrs~)	6	10	0.8	0.0189423	0.137631	0.0952913	0.308693	classic
Female & Gonorrhea(60yrs~)	6	11	0.8	0.0190042	0.137856	0.0958125	0.309536	classic
Female & Gonorrhea(60yrs~)	6	12	0.8	0.0189532	0.137671	0.0942495	0.307001	classic
Female & Gonorrhea(60yrs~)	6	13	0.8	0.0190047	0.137857	0.0942321	0.306972	classic
Female & Gonorrhea(60yrs~)	6	14	0.8	0.019066	0.13808	0.093009	0.304974	classic
Female & Gonorrhea(60yrs~)	6	15	0.8	0.0190438	0.137999	0.0956445	0.309264	classic
Female & Gonorrhea(60yrs~)	6	16	0.8	0.019117	0.138264	0.0959438	0.309748	classic
Female & Gonorrhea(60yrs~)	6	17	0.8	0.0189855	0.137788	0.0943418	0.307151	classic
Female & Gonorrhea(60yrs~)	6	18	0.8	0.0190281	0.137943	0.0941695	0.306871	classic
Female & Gonorrhea(60yrs~)	6	19	0.8	0.0191179	0.138267	0.0922102	0.303661	classic
Female & Gonorrhea(60yrs~)	6	20	0.8	0.0189774	0.137758	0.0940016	0.306597	classic
Female & Gonorrhea(60yrs~)	6	21	0.8	0.0190303	0.13795	0.0943609	0.307182	classic
Female & Gonorrhea(60yrs~)	6	22	0.8	0.0190311	0.137953	0.0945627	0.307511	classic
Female & Gonorrhea(60yrs~)	6	23	0.8	0.0190105	0.137878	0.0956331	0.309246	classic
Female & Gonorrhea(60yrs~)	6	24	0.8	0.0192005	0.138566	0.0922146	0.303669	classic
Female & Gonorrhea(60yrs~)	6	25	0.8	0.019021	0.137917	0.0936091	0.305956	classic
Female & Gonorrhea(60yrs~)	6	26	0.8	0.0190417	0.137992	0.094702	0.307737	classic
Female & Gonorrhea(60yrs~)	6	27	0.8	0.0190006	0.137843	0.0937905	0.306252	classic
Female & Gonorrhea(60yrs~)	6	28	0.8	0.0190006	0.137843	0.0944243	0.307285	classic
Female & Gonorrhea(60yrs~)	6	29	0.8	0.0189927	0.137814	0.0945777	0.307535	classic
Female & Gonorrhea(60yrs~)	6	30	0.8	0.0190719	0.138101	0.0940519	0.306679	classic
Female & Gonorrhea(60yrs~)	7	1	0.8	0.0189478	0.137651	0.0952725	0.308662	classic
Female & Gonorrhea(60yrs~)	7	2	0.8	0.0189804	0.137769	0.0941033	0.306763	classic
Female & Gonorrhea(60yrs~)	7	3	0.8	0.0190087	0.137872	0.0961273	0.310044	classic
Female & Gonorrhea(60yrs~)	7	4	0.8	0.0189607	0.137698	0.0945541	0.307496	classic
Female & Gonorrhea(60yrs~)	7	5	0.8	0.0190189	0.137909	0.0935658	0.305885	classic
Female & Gonorrhea(60yrs~)	7	6	0.8	0.0190107	0.137879	0.0939795	0.306561	classic
Female & Gonorrhea(60yrs~)	7	7	0.8	0.0190107	0.137879	0.0935222	0.305814	classic
Female & Gonorrhea(60yrs~)	7	8	0.8	0.0189328	0.137596	0.0955604	0.309128	classic
Female & Gonorrhea(60yrs~)	7	9	0.8	0.01897	0.137731	0.095705	0.309362	classic
Female & Gonorrhea(60yrs~)	7	10	0.8	0.0190191	0.13791	0.0949824	0.308192	classic
Female & Gonorrhea(60yrs~)	7	11	0.8	0.0189787	0.137763	0.0951095	0.308398	classic
Female & Gonorrhea(60yrs~)	7	12	0.8	0.0189963	0.137827	0.0937177	0.306133	classic
Female & Gonorrhea(60yrs~)	7	13	0.8	0.0189833	0.13778	0.0954503	0.30895	classic
Female & Gonorrhea(60yrs~)	7	14	0.8	0.0189447	0.13764	0.0941679	0.306868	classic
Female & Gonorrhea(60yrs~)	7	15	0.8	0.0189837	0.137781	0.0948803	0.308026	classic
Female & Gonorrhea(60yrs~)	7	16	0.8	0.0190022	0.137849	0.0939015	0.306434	classic
Female & Gonorrhea(60yrs~)	7	17	0.8	0.0190316	0.137955	0.0933259	0.305493	classic
Female & Gonorrhea(60yrs~)	7	18	0.8	0.0191005	0.138204	0.0963597	0.310419	classic
Female & Gonorrhea(60yrs~)	7	19	0.8	0.0190065	0.137864	0.0951049	0.308391	classic
Female & Gonorrhea(60yrs~)	7	20	0.8	0.0190735	0.138107	0.0927947	0.304622	classic
Female & Gonorrhea(60yrs~)	7	21	0.8	0.0190907	0.138169	0.09707	0.311561	classic
Female & Gonorrhea(60yrs~)	7	22	0.8	0.0190083	0.137871	0.0943603	0.307181	classic
Female & Gonorrhea(60yrs~)	7	23	0.8	0.0189973	0.137831	0.0940653	0.306701	classic
Female & Gonorrhea(60yrs~)	7	24	0.8	0.0192371	0.138698	0.0970239	0.311487	classic
Female & Gonorrhea(60yrs~)	7	25	0.8	0.0190527	0.138031	0.0948876	0.308038	classic
Female & Gonorrhea(60yrs~)	7	26	0.8	0.0190709	0.138097	0.0947863	0.307874	classic
Female & Gonorrhea(60yrs~)	7	27	0.8	0.0189535	0.137672	0.0947303	0.307783	classic
Female & Gonorrhea(60yrs~)	7	28	0.8	0.0189934	0.137816	0.0948411	0.307963	classic
Female & Gonorrhea(60yrs~)	7	29	0.8	0.0190383	0.137979	0.0954458	0.308943	classic
Female & Gonorrhea(60yrs~)	7	30	0.8	0.0190081	0.13787	0.0946913	0.307719	classic
Female & Gonorrhea(60yrs~)	8	1	0.8	0.018991	0.137808	0.0954371	0.308929	classic
Female & Gonorrhea(60yrs~)	8	2	0.8	0.0189913	0.137809	0.0951755	0.308505	classic
Female & Gonorrhea(60yrs~)	8	3	0.8	0.0189648	0.137713	0.0963912	0.310469	classic
Female & Gonorrhea(60yrs~)	8	4	0.8	0.0189515	0.137665	0.0944061	0.307256	classic
Female & Gonorrhea(60yrs~)	8	5	0.8	0.0190349	0.137967	0.0963002	0.310323	classic
Female & Gonorrhea(60yrs~)	8	6	0.8	0.0189494	0.137657	0.0949013	0.308061	classic
Female & Gonorrhea(60yrs~)	8	7	0.8	0.0191006	0.138205	0.0983237	0.313566	classic
Female & Gonorrhea(60yrs~)	8	8	0.8	0.0189574	0.137686	0.0940198	0.306626	classic
Female & Gonorrhea(60yrs~)	8	9	0.8	0.0190104	0.137878	0.0957008	0.309355	classic
Female & Gonorrhea(60yrs~)	8	10	0.8	0.0189746	0.137748	0.0945692	0.307521	classic
Female & Gonorrhea(60yrs~)	8	11	0.8	0.0190391	0.137982	0.095968	0.309787	classic
Female & Gonorrhea(60yrs~)	8	12	0.8	0.0189632	0.137707	0.0938677	0.306378	classic
Female & Gonorrhea(60yrs~)	8	13	0.8	0.0189066	0.137501	0.0976328	0.312462	classic
Female & Gonorrhea(60yrs~)	8	14	0.8	0.0190907	0.138169	0.0964637	0.310586	classic
Female & Gonorrhea(60yrs~)	8	15	0.8	0.0192956	0.138909	0.0987839	0.314299	classic
Female & Gonorrhea(60yrs~)	8	16	0.8	0.0190464	0.138009	0.0969127	0.311308	classic
Female & Gonorrhea(60yrs~)	8	17	0.8	0.0190982	0.138196	0.092802	0.304634	classic
Female & Gonorrhea(60yrs~)	8	18	0.8	0.0190244	0.137929	0.0930097	0.304975	classic
Female & Gonorrhea(60yrs~)	8	19	0.8	0.0189237	0.137563	0.0951298	0.308431	classic
Female & Gonorrhea(60yrs~)	8	20	0.8	0.018988	0.137797	0.0941681	0.306868	classic
Female & Gonorrhea(60yrs~)	8	21	0.8	0.0190669	0.138083	0.0930963	0.305117	classic
Female & Gonorrhea(60yrs~)	8	22	0.8	0.0190102	0.137877	0.0952013	0.308547	classic
Female & Gonorrhea(60yrs~)	8	23	0.8	0.0190006	0.137843	0.0952819	0.308678	classic
Female & Gonorrhea(60yrs~)	8	24	0.8	0.0190212	0.137917	0.0952979	0.308704	classic
Female & Gonorrhea(60yrs~)	8	25	0.8	0.0189032	0.137489	0.0945497	0.307489	classic
Female & Gonorrhea(60yrs~)	8	26	0.8	0.0190298	0.137948	0.0935329	0.305832	classic
Female & Gonorrhea(60yrs~)	8	27	0.8	0.0189659	0.137717	0.0952521	0.308629	classic
Female & Gonorrhea(60yrs~)	8	28	0.8	0.0189739	0.137746	0.0952515	0.308628	classic
Female & Gonorrhea(60yrs~)	8	29	0.8	0.0189951	0.137823	0.0942182	0.30695	classic
Female & Gonorrhea(60yrs~)	8	30	0.8	0.0189846	0.137784	0.0939833	0.306567	classic
Female & Gonorrhea(60yrs~)	9	1	0.8	0.0189596	0.137694	0.095415	0.308893	classic
Female & Gonorrhea(60yrs~)	9	2	0.8	0.0190224	0.137922	0.0966707	0.310919	classic
Female & Gonorrhea(60yrs~)	9	3	0.8	0.0189512	0.137663	0.0960999	0.31	classic
Female & Gonorrhea(60yrs~)	9	4	0.8	0.0189627	0.137705	0.0948305	0.307946	classic
Female & Gonorrhea(60yrs~)	9	5	0.8	0.0189818	0.137774	0.0948641	0.308	classic
Female & Gonorrhea(60yrs~)	9	6	0.8	0.0189012	0.137482	0.0954624	0.30897	classic
Female & Gonorrhea(60yrs~)	9	7	0.8	0.0189165	0.137537	0.0962624	0.310262	classic
Female & Gonorrhea(60yrs~)	9	8	0.8	0.0190405	0.137987	0.0937534	0.306192	classic
Female & Gonorrhea(60yrs~)	9	9	0.8	0.0189548	0.137677	0.0957882	0.309497	classic
Female & Gonorrhea(60yrs~)	9	10	0.8	0.0190509	0.138025	0.0934248	0.305655	classic
Female & Gonorrhea(60yrs~)	9	11	0.8	0.0189416	0.137629	0.0951049	0.308391	classic
Female & Gonorrhea(60yrs~)	9	12	0.8	0.0189723	0.13774	0.0959227	0.309714	classic
Female & Gonorrhea(60yrs~)	9	13	0.8	0.0189735	0.137744	0.0959623	0.309778	classic
Female & Gonorrhea(60yrs~)	9	14	0.8	0.0190471	0.138011	0.0936442	0.306013	classic
Female & Gonorrhea(60yrs~)	9	15	0.8	0.0189596	0.137694	0.0950201	0.308253	classic
Female & Gonorrhea(60yrs~)	9	16	0.8	0.0189957	0.137825	0.094825	0.307937	classic
Female & Gonorrhea(60yrs~)	9	17	0.8	0.018917	0.137539	0.0947128	0.307754	classic
Female & Gonorrhea(60yrs~)	9	18	0.8	0.0189497	0.137658	0.0959993	0.309838	classic
Female & Gonorrhea(60yrs~)	9	19	0.8	0.0190336	0.137962	0.0971963	0.311763	classic
Female & Gonorrhea(60yrs~)	9	20	0.8	0.0190748	0.138111	0.0961922	0.310149	classic
Female & Gonorrhea(60yrs~)	9	21	0.8	0.0190823	0.138139	0.0970692	0.311559	classic
Female & Gonorrhea(60yrs~)	9	22	0.8	0.0189693	0.137729	0.0961812	0.310131	classic
Female & Gonorrhea(60yrs~)	9	23	0.8	0.0190655	0.138078	0.0935804	0.305909	classic
Female & Gonorrhea(60yrs~)	9	24	0.8	0.0190259	0.137934	0.0934634	0.305718	classic
Female & Gonorrhea(60yrs~)	9	25	0.8	0.0189775	0.137759	0.0941592	0.306854	classic
Female & Gonorrhea(60yrs~)	9	26	0.8	0.0190081	0.13787	0.0958206	0.309549	classic
Female & Gonorrhea(60yrs~)	9	27	0.8	0.0189927	0.137814	0.0942806	0.307051	classic
Female & Gonorrhea(60yrs~)	9	28	0.8	0.0189643	0.137711	0.0944853	0.307385	classic
Female & Gonorrhea(60yrs~)	9	29	0.8	0.0190464	0.138009	0.0939747	0.306553	classic
Female & Gonorrhea(60yrs~)	9	30	0.8	0.0189624	0.137704	0.0942406	0.306986	classic
Female & Gonorrhea(60yrs~)	10	1	0.8	0.0189052	0.137496	0.0960069	0.30985	classic
Female & Gonorrhea(60yrs~)	10	2	0.8	0.0189755	0.137752	0.0945226	0.307445	classic
Female & Gonorrhea(60yrs~)	10	3	0.8	0.0189328	0.137597	0.094582	0.307542	classic
Female & Gonorrhea(60yrs~)	10	4	0.8	0.0188193	0.137183	0.0958812	0.309647	classic
Female & Gonorrhea(60yrs~)	10	5	0.8	0.0190086	0.137872	0.0960875	0.30998	classic
Female & Gonorrhea(60yrs~)	10	6	0.8	0.0190488	0.138017	0.0930404	0.305025	classic
Female & Gonorrhea(60yrs~)	10	7	0.8	0.0190466	0.13801	0.0933877	0.305594	classic
Female & Gonorrhea(60yrs~)	10	8	0.8	0.0189437	0.137636	0.0964246	0.310523	classic
Female & Gonorrhea(60yrs~)	10	9	0.8	0.0189098	0.137513	0.0953876	0.308849	classic
Female & Gonorrhea(60yrs~)	10	10	0.8	0.0189395	0.137621	0.0955025	0.309035	classic
Female & Gonorrhea(60yrs~)	10	11	0.8	0.0191629	0.13843	0.0926762	0.304428	classic
Female & Gonorrhea(60yrs~)	10	12	0.8	0.0189945	0.13782	0.094317	0.307111	classic
Female & Gonorrhea(60yrs~)	10	13	0.8	0.018922	0.137557	0.0949098	0.308074	classic
Female & Gonorrhea(60yrs~)	10	14	0.8	0.0189654	0.137715	0.0943667	0.307192	classic
Female & Gonorrhea(60yrs~)	10	15	0.8	0.0189452	0.137642	0.0954473	0.308946	classic
Female & Gonorrhea(60yrs~)	10	16	0.8	0.0189824	0.137777	0.0958358	0.309574	classic
Female & Gonorrhea(60yrs~)	10	17	0.8	0.0190168	0.137901	0.0966687	0.310916	classic
Female & Gonorrhea(60yrs~)	10	18	0.8	0.0189369	0.137612	0.0954725	0.308986	classic
Female & Gonorrhea(60yrs~)	10	19	0.8	0.0189006	0.13748	0.0950174	0.308249	classic
Female & Gonorrhea(60yrs~)	10	20	0.8	0.0189145	0.13753	0.0951408	0.308449	classic
Female & Gonorrhea(60yrs~)	10	21	0.8	0.0189759	0.137753	0.0938072	0.30628	classic
Female & Gonorrhea(60yrs~)	10	22	0.8	0.0190245	0.137929	0.0965567	0.310736	classic
Female & Gonorrhea(60yrs~)	10	23	0.8	0.0190273	0.13794	0.093992	0.306581	classic
Female & Gonorrhea(60yrs~)	10	24	0.8	0.0189901	0.137804	0.0946882	0.307715	classic
Female & Gonorrhea(60yrs~)	10	25	0.8	0.01924	0.138708	0.0922109	0.303663	classic
Female & Gonorrhea(60yrs~)	10	26	0.8	0.0189714	0.137737	0.0947404	0.307799	classic
Female & Gonorrhea(60yrs~)	10	27	0.8	0.0188902	0.137442	0.095561	0.309129	classic
Female & Gonorrhea(60yrs~)	10	28	0.8	0.0189125	0.137523	0.0959442	0.309749	classic
Female & Gonorrhea(60yrs~)	10	29	0.8	0.0189692	0.137729	0.0956886	0.309336	classic
Female & Gonorrhea(60yrs~)	10	30	0.8	0.018955	0.137677	0.0946268	0.307615	classic
Female & Gonorrhea(60yrs~)	11	1	0.8	0.0189749	0.13775	0.0968493	0.311206	classic
Female & Gonorrhea(60yrs~)	11	2	0.8	0.0189384	0.137617	0.0967667	0.311073	classic
Female & Gonorrhea(60yrs~)	11	3	0.8	0.0191439	0.138362	0.0976539	0.312496	classic
Female & Gonorrhea(60yrs~)	11	4	0.8	0.0190623	0.138066	0.0935274	0.305822	classic
Female & Gonorrhea(60yrs~)	11	5	0.8	0.0189577	0.137687	0.0964841	0.310619	classic
Female & Gonorrhea(60yrs~)	11	6	0.8	0.0189773	0.137758	0.0965658	0.31075	classic
Female & Gonorrhea(60yrs~)	11	7	0.8	0.0188711	0.137372	0.0957478	0.309431	classic
Female & Gonorrhea(60yrs~)	11	8	0.8	0.0190161	0.137899	0.0938108	0.306286	classic
Female & Gonorrhea(60yrs~)	11	9	0.8	0.0189449	0.13764	0.0949226	0.308095	classic
Female & Gonorrhea(60yrs~)	11	10	0.8	0.0189376	0.137614	0.0961588	0.310095	classic
Female & Gonorrhea(60yrs~)	11	11	0.8	0.0190203	0.137914	0.0969837	0.311422	classic
Female & Gonorrhea(60yrs~)	11	12	0.8	0.0189837	0.137781	0.0965113	0.310663	classic
Female & Gonorrhea(60yrs~)	11	13	0.8	0.0189103	0.137515	0.0946823	0.307705	classic
Female & Gonorrhea(60yrs~)	11	14	0.8	0.0188802	0.137405	0.095192	0.308532	classic
Female & Gonorrhea(60yrs~)	11	15	0.8	0.0189317	0.137593	0.095382	0.30884	classic
Female & Gonorrhea(60yrs~)	11	16	0.8	0.0190043	0.137856	0.0961034	0.310005	classic
Female & Gonorrhea(60yrs~)	11	17	0.8	0.0189181	0.137543	0.0952114	0.308563	classic
Female & Gonorrhea(60yrs~)	11	18	0.8	0.0189051	0.137496	0.0954886	0.309012	classic
Female & Gonorrhea(60yrs~)	11	19	0.8	0.019113	0.13825	0.0931414	0.305191	classic
Female & Gonorrhea(60yrs~)	11	20	0.8	0.0188872	0.137431	0.0950391	0.308284	classic
Female & Gonorrhea(60yrs~)	11	21	0.8	0.019015	0.137895	0.0946755	0.307694	classic
Female & Gonorrhea(60yrs~)	11	22	0.8	0.0189634	0.137708	0.0958596	0.309612	classic
Female & Gonorrhea(60yrs~)	11	23	0.8	0.0189612	0.1377	0.0968121	0.311146	classic
Female & Gonorrhea(60yrs~)	11	24	0.8	0.0190033	0.137853	0.0961469	0.310076	classic
Female & Gonorrhea(60yrs~)	11	25	0.8	0.0190174	0.137904	0.0970503	0.311529	classic
Female & Gonorrhea(60yrs~)	11	26	0.8	0.0191289	0.138307	0.097999	0.313048	classic
Female & Gonorrhea(60yrs~)	11	27	0.8	0.0189631	0.137707	0.0962977	0.310319	classic
Female & Gonorrhea(60yrs~)	11	28	0.8	0.0190321	0.137957	0.0966713	0.31092	classic
Female & Gonorrhea(60yrs~)	11	29	0.8	0.018909	0.13751	0.0949459	0.308133	classic
Female & Gonorrhea(60yrs~)	11	30	0.8	0.0190095	0.137875	0.094654	0.307659	classic
Female & Gonorrhea(60yrs~)	12	1	0.8	0.0189521	0.137667	0.0944451	0.307319	classic
Female & Gonorrhea(60yrs~)	12	2	0.8	0.0188851	0.137423	0.094946	0.308133	classic
Female & Gonorrhea(60yrs~)	12	3	0.8	0.0190628	0.138068	0.0938001	0.306268	classic
Female & Gonorrhea(60yrs~)	12	4	0.8	0.0189023	0.137486	0.0967615	0.311065	classic
Female & Gonorrhea(60yrs~)	12	5	0.8	0.0189994	0.137838	0.09539	0.308853	classic
Female & Gonorrhea(60yrs~)	12	6	0.8	0.0189181	0.137543	0.0967902	0.311111	classic
Female & Gonorrhea(60yrs~)	12	7	0.8	0.0189747	0.137749	0.0946187	0.307602	classic
Female & Gonorrhea(60yrs~)	12	8	0.8	0.0189431	0.137634	0.0948059	0.307906	classic
Female & Gonorrhea(60yrs~)	12	9	0.8	0.0191296	0.13831	0.098066	0.313155	classic
Female & Gonorrhea(60yrs~)	12	10	0.8	0.0189311	0.13759	0.0948729	0.308014	classic
Female & Gonorrhea(60yrs~)	12	11	0.8	0.0189008	0.13748	0.0953912	0.308855	classic
Female & Gonorrhea(60yrs~)	12	12	0.8	0.0189382	0.137616	0.0967838	0.311101	classic
Female & Gonorrhea(60yrs~)	12	13	0.8	0.0191205	0.138277	0.0989491	0.314562	classic
Female & Gonorrhea(60yrs~)	12	14	0.8	0.0189929	0.137815	0.0942391	0.306984	classic
Female & Gonorrhea(60yrs~)	12	15	0.8	0.0192597	0.138779	0.0923373	0.30387	classic
Female & Gonorrhea(60yrs~)	12	16	0.8	0.0190895	0.138165	0.0980926	0.313197	classic
Female & Gonorrhea(60yrs~)	12	17	0.8	0.0191646	0.138436	0.0982752	0.313489	classic
Female & Gonorrhea(60yrs~)	12	18	0.8	0.0189467	0.137647	0.0944604	0.307344	classic
Female & Gonorrhea(60yrs~)	12	19	0.8	0.01898	0.137768	0.0958678	0.309625	classic
Female & Gonorrhea(60yrs~)	12	20	0.8	0.0191051	0.138221	0.0931171	0.305151	classic
Female & Gonorrhea(60yrs~)	12	21	0.8	0.0189126	0.137523	0.0949725	0.308176	classic
Female & Gonorrhea(60yrs~)	12	22	0.8	0.0189109	0.137517	0.0950977	0.308379	classic
Female & Gonorrhea(60yrs~)	12	23	0.8	0.0189358	0.137608	0.0955826	0.309164	classic
Female & Gonorrhea(60yrs~)	12	24	0.8	0.0190163	0.1379	0.0937833	0.306241	classic
Female & Gonorrhea(60yrs~)	12	25	0.8	0.0189824	0.137776	0.096395	0.310475	classic
Female & Gonorrhea(60yrs~)	12	26	0.8	0.0189757	0.137752	0.0967917	0.311114	classic
Female & Gonorrhea(60yrs~)	12	27	0.8	0.0189679	0.137724	0.0960753	0.30996	classic
Female & Gonorrhea(60yrs~)	12	28	0.8	0.018983	0.137779	0.0950661	0.308328	classic
Female & Gonorrhea(60yrs~)	12	29	0.8	0.0189261	0.137572	0.0944217	0.307281	classic
Female & Gonorrhea(60yrs~)	12	30	0.8	0.0189365	0.13761	0.0960331	0.309892	classic
Female & Gonorrhea(60yrs~)	13	1	0.8	0.018881	0.137408	0.0961789	0.310127	classic
Female & Gonorrhea(60yrs~)	13	2	0.8	0.0188927	0.137451	0.0954101	0.308885	classic
Female & Gonorrhea(60yrs~)	13	3	0.8	0.0189825	0.137777	0.0941563	0.306849	classic
Female & Gonorrhea(60yrs~)	13	4	0.8	0.0188794	0.137402	0.0948529	0.307982	classic
Female & Gonorrhea(60yrs~)	13	5	0.8	0.0189426	0.137632	0.0970007	0.311449	classic
Female & Gonorrhea(60yrs~)	13	6	0.8	0.0189257	0.137571	0.0963137	0.310345	classic
Female & Gonorrhea(60yrs~)	13	7	0.8	0.0189682	0.137725	0.0967421	0.311034	classic
Female & Gonorrhea(60yrs~)	13	8	0.8	0.018989	0.137801	0.0940317	0.306646	classic
Female & Gonorrhea(60yrs~)	13	9	0.8	0.0189122	0.137522	0.095903	0.309682	classic
Female & Gonorrhea(60yrs~)	13	10	0.8	0.0188808	0.137408	0.095407	0.30888	classic
Female & Gonorrhea(60yrs~)	13	11	0.8	0.0189864	0.137791	0.0941692	0.30687	classic
Female & Gonorrhea(60yrs~)	13	12	0.8	0.0190585	0.138053	0.0936656	0.306048	classic
Female & Gonorrhea(60yrs~)	13	13	0.8	0.0189257	0.137571	0.0949078	0.308071	classic
Female & Gonorrhea(60yrs~)	13	14	0.8	0.0189528	0.137669	0.0971119	0.311628	classic
Female & Gonorrhea(60yrs~)	13	15	0.8	0.0189102	0.137514	0.0960278	0.309883	classic
Female & Gonorrhea(60yrs~)	13	16	0.8	0.0189589	0.137691	0.0945218	0.307444	classic
Female & Gonorrhea(60yrs~)	13	17	0.8	0.0188675	0.137359	0.0964182	0.310513	classic
Female & Gonorrhea(60yrs~)	13	18	0.8	0.0188975	0.137468	0.0956102	0.309209	classic
Female & Gonorrhea(60yrs~)	13	19	0.8	0.0189248	0.137568	0.0957249	0.309394	classic
Female & Gonorrhea(60yrs~)	13	20	0.8	0.018974	0.137746	0.0966751	0.310926	classic
Female & Gonorrhea(60yrs~)	13	21	0.8	0.0189631	0.137706	0.0946862	0.307711	classic
Female & Gonorrhea(60yrs~)	13	22	0.8	0.0189566	0.137683	0.096447	0.310559	classic
Female & Gonorrhea(60yrs~)	13	23	0.8	0.0189637	0.137709	0.0958187	0.309546	classic
Female & Gonorrhea(60yrs~)	13	24	0.8	0.0189455	0.137643	0.0961662	0.310107	classic
Female & Gonorrhea(60yrs~)	13	25	0.8	0.0189475	0.13765	0.0945925	0.307559	classic
Female & Gonorrhea(60yrs~)	13	26	0.8	0.0189705	0.137733	0.0951953	0.308537	classic
Female & Gonorrhea(60yrs~)	13	27	0.8	0.0189469	0.137648	0.0945633	0.307511	classic
Female & Gonorrhea(60yrs~)	13	28	0.8	0.0189591	0.137692	0.0943684	0.307194	classic
Female & Gonorrhea(60yrs~)	13	29	0.8	0.0190097	0.137876	0.0966805	0.310935	classic
Female & Gonorrhea(60yrs~)	13	30	0.8	0.0190126	0.137886	0.0939099	0.306447	classic
Female & Gonorrhea(60yrs~)	14	1	0.8	0.0189304	0.137588	0.0948445	0.307968	classic
Female & Gonorrhea(60yrs~)	14	2	0.8	0.018966	0.137717	0.0965604	0.310742	classic
Female & Gonorrhea(60yrs~)	14	3	0.8	0.0188782	0.137398	0.0959511	0.30976	classic
Female & Gonorrhea(60yrs~)	14	4	0.8	0.0189223	0.137558	0.0948509	0.307979	classic
Female & Gonorrhea(60yrs~)	14	5	0.8	0.0189265	0.137574	0.09813	0.313257	classic
Female & Gonorrhea(60yrs~)	14	6	0.8	0.0188918	0.137448	0.0954045	0.308876	classic
Female & Gonorrhea(60yrs~)	14	7	0.8	0.0189259	0.137571	0.096575	0.310765	classic
Female & Gonorrhea(60yrs~)	14	8	0.8	0.0189123	0.137522	0.0962239	0.3102	classic
Female & Gonorrhea(60yrs~)	14	9	0.8	0.0189018	0.137484	0.0949738	0.308178	classic
Female & Gonorrhea(60yrs~)	14	10	0.8	0.0189131	0.137525	0.0957642	0.309458	classic
Female & Gonorrhea(60yrs~)	14	11	0.8	0.0188908	0.137444	0.0952163	0.308571	classic
Female & Gonorrhea(60yrs~)	14	12	0.8	0.0188714	0.137373	0.0953295	0.308755	classic
Female & Gonorrhea(60yrs~)	14	13	0.8	0.0190278	0.137941	0.0938261	0.306311	classic
Female & Gonorrhea(60yrs~)	14	14	0.8	0.0188893	0.137438	0.0959002	0.309678	classic
Female & Gonorrhea(60yrs~)	14	15	0.8	0.0191193	0.138273	0.093045	0.305033	classic
Female & Gonorrhea(60yrs~)	14	16	0.8	0.0189428	0.137633	0.0948058	0.307906	classic
Female & Gonorrhea(60yrs~)	14	17	0.8	0.0190503	0.138023	0.0973812	0.31206	classic
Female & Gonorrhea(60yrs~)	14	18	0.8	0.0189095	0.137512	0.0962706	0.310275	classic
Female & Gonorrhea(60yrs~)	14	19	0.8	0.0189431	0.137634	0.0951069	0.308394	classic
Female & Gonorrhea(60yrs~)	14	20	0.8	0.0189898	0.137803	0.0971436	0.311679	classic
Female & Gonorrhea(60yrs~)	14	21	0.8	0.0189212	0.137554	0.0949991	0.308219	classic
Female & Gonorrhea(60yrs~)	14	22	0.8	0.0190242	0.137928	0.0939242	0.306471	classic
Female & Gonorrhea(60yrs~)	14	23	0.8	0.0189387	0.137618	0.0959036	0.309683	classic
Female & Gonorrhea(60yrs~)	14	24	0.8	0.018916	0.137535	0.0952599	0.308642	classic
Female & Gonorrhea(60yrs~)	14	25	0.8	0.0189211	0.137554	0.0963474	0.310399	classic
Female & Gonorrhea(60yrs~)	14	26	0.8	0.0189136	0.137527	0.0957039	0.30936	classic
Female & Gonorrhea(60yrs~)	14	27	0.8	0.0190612	0.138062	0.0937518	0.306189	classic
Female & Gonorrhea(60yrs~)	14	28	0.8	0.0189401	0.137623	0.0946709	0.307686	classic
Female & Gonorrhea(60yrs~)	14	29	0.8	0.0188858	0.137426	0.09666	0.310902	classic
Female & Gonorrhea(60yrs~)	14	30	0.8	0.0188434	0.137271	0.0959738	0.309796	classic
Female & Gonorrhea(60yrs~)	15	1	0.8	0.0188574	0.137322	0.0961067	0.310011	classic
Female & Gonorrhea(60yrs~)	15	2	0.8	0.0188532	0.137307	0.0963334	0.310376	classic
Female & Gonorrhea(60yrs~)	15	3	0.8	0.0188813	0.137409	0.0962679	0.310271	classic
Female & Gonorrhea(60yrs~)	15	4	0.8	0.0189758	0.137753	0.0942461	0.306995	classic
Female & Gonorrhea(60yrs~)	15	5	0.8	0.0188563	0.137318	0.0955775	0.309156	classic
Female & Gonorrhea(60yrs~)	15	6	0.8	0.0188866	0.137429	0.0965919	0.310792	classic
Female & Gonorrhea(60yrs~)	15	7	0.8	0.0188743	0.137384	0.0964665	0.310591	classic
Female & Gonorrhea(60yrs~)	15	8	0.8	0.0189107	0.137516	0.095543	0.3091	classic
Female & Gonorrhea(60yrs~)	15	9	0.8	0.0189121	0.137521	0.0948798	0.308026	classic
Female & Gonorrhea(60yrs~)	15	10	0.8	0.0189568	0.137684	0.0944987	0.307406	classic
Female & Gonorrhea(60yrs~)	15	11	0.8	0.0190347	0.137966	0.0937172	0.306133	classic
Female & Gonorrhea(60yrs~)	15	12	0.8	0.0189168	0.137538	0.0957391	0.309417	classic
Female & Gonorrhea(60yrs~)	15	13	0.8	0.0188975	0.137468	0.0955395	0.309095	classic
Female & Gonorrhea(60yrs~)	15	14	0.8	0.0189176	0.137541	0.0955219	0.309066	classic
Female & Gonorrhea(60yrs~)	15	15	0.8	0.0190339	0.137963	0.0938338	0.306323	classic
Female & Gonorrhea(60yrs~)	15	16	0.8	0.0188828	0.137415	0.095493	0.309019	classic
Female & Gonorrhea(60yrs~)	15	17	0.8	0.0188932	0.137453	0.0961479	0.310077	classic
Female & Gonorrhea(60yrs~)	15	18	0.8	0.0189013	0.137482	0.0966682	0.310915	classic
Female & Gonorrhea(60yrs~)	15	19	0.8	0.0189245	0.137566	0.0963247	0.310362	classic
Female & Gonorrhea(60yrs~)	15	20	0.8	0.0190437	0.137999	0.0977019	0.312573	classic
Female & Gonorrhea(60yrs~)	15	21	0.8	0.0189101	0.137514	0.09517	0.308496	classic
Female & Gonorrhea(60yrs~)	15	22	0.8	0.0189094	0.137511	0.0950899	0.308367	classic
Female & Gonorrhea(60yrs~)	15	23	0.8	0.0189959	0.137826	0.0977263	0.312612	classic
Female & Gonorrhea(60yrs~)	15	24	0.8	0.0191458	0.138368	0.098462	0.313787	classic
Female & Gonorrhea(60yrs~)	15	25	0.8	0.018956	0.137681	0.0947828	0.307868	classic
Female & Gonorrhea(60yrs~)	15	26	0.8	0.0190994	0.1382	0.093475	0.305737	classic
Female & Gonorrhea(60yrs~)	15	27	0.8	0.0189574	0.137686	0.0947347	0.30779	classic
Female & Gonorrhea(60yrs~)	15	28	0.8	0.0189337	0.1376	0.0954882	0.309012	classic
Female & Gonorrhea(60yrs~)	15	29	0.8	0.0189006	0.137479	0.0953789	0.308835	classic
Female & Gonorrhea(60yrs~)	15	30	0.8	0.0189327	0.137596	0.0957944	0.309507	classic
Female & Gonorrhea(60yrs~)	16	1	0.8	0.0188537	0.137309	0.0962194	0.310193	classic
Female & Gonorrhea(60yrs~)	16	2	0.8	0.0188514	0.1373	0.0960239	0.309877	classic
Female & Gonorrhea(60yrs~)	16	3	0.8	0.0190119	0.137884	0.0980696	0.313161	classic
Female & Gonorrhea(60yrs~)	16	4	0.8	0.0189063	0.1375	0.0968093	0.311142	classic
Female & Gonorrhea(60yrs~)	16	5	0.8	0.0190078	0.137869	0.0936349	0.305998	classic
Female & Gonorrhea(60yrs~)	16	6	0.8	0.0188921	0.137449	0.0960868	0.309979	classic
Female & Gonorrhea(60yrs~)	16	7	0.8	0.0188698	0.137368	0.0964928	0.310633	classic
Female & Gonorrhea(60yrs~)	16	8	0.8	0.0188758	0.137389	0.0953919	0.308856	classic
Female & Gonorrhea(60yrs~)	16	9	0.8	0.019181	0.138495	0.0929818	0.304929	classic
Female & Gonorrhea(60yrs~)	16	10	0.8	0.0189176	0.137541	0.0948289	0.307943	classic
Female & Gonorrhea(60yrs~)	16	11	0.8	0.0190296	0.137948	0.0979543	0.312977	classic
Female & Gonorrhea(60yrs~)	16	12	0.8	0.0188953	0.13746	0.0960265	0.309881	classic
Female & Gonorrhea(60yrs~)	16	13	0.8	0.0189314	0.137591	0.0950128	0.308241	classic
Female & Gonorrhea(60yrs~)	16	14	0.8	0.0188946	0.137458	0.0961127	0.310021	classic
Female & Gonorrhea(60yrs~)	16	15	0.8	0.0190246	0.13793	0.0939001	0.306431	classic
Female & Gonorrhea(60yrs~)	16	16	0.8	0.0188839	0.137419	0.0955501	0.309112	classic
Female & Gonorrhea(60yrs~)	16	17	0.8	0.0188787	0.1374	0.095888	0.309658	classic
Female & Gonorrhea(60yrs~)	16	18	0.8	0.0190002	0.137841	0.0977787	0.312696	classic
Female & Gonorrhea(60yrs~)	16	19	0.8	0.018916	0.137536	0.0951909	0.30853	classic
Female & Gonorrhea(60yrs~)	16	20	0.8	0.0189107	0.137516	0.0958903	0.309662	classic
Female & Gonorrhea(60yrs~)	16	21	0.8	0.0188897	0.13744	0.0957043	0.309361	classic
Female & Gonorrhea(60yrs~)	16	22	0.8	0.0188921	0.137449	0.0958418	0.309583	classic
Female & Gonorrhea(60yrs~)	16	23	0.8	0.0188872	0.137431	0.0959773	0.309802	classic
Female & Gonorrhea(60yrs~)	16	24	0.8	0.0189155	0.137534	0.0951541	0.308471	classic
Female & Gonorrhea(60yrs~)	16	25	0.8	0.0189681	0.137725	0.0951751	0.308505	classic
Female & Gonorrhea(60yrs~)	16	26	0.8	0.0189891	0.137801	0.0981299	0.313257	classic
Female & Gonorrhea(60yrs~)	16	27	0.8	0.0189364	0.13761	0.0957905	0.3095	classic
Female & Gonorrhea(60yrs~)	16	28	0.8	0.018902	0.137485	0.0953168	0.308734	classic
Female & Gonorrhea(60yrs~)	16	29	0.8	0.0189378	0.137615	0.096248	0.310239	classic
Female & Gonorrhea(60yrs~)	16	30	0.8	0.0190312	0.137954	0.0939728	0.30655	classic
Female & Gonorrhea(60yrs~)	17	1	0.8	0.0189483	0.137653	0.0946112	0.307589	classic
Female & Gonorrhea(60yrs~)	17	2	0.8	0.0188839	0.137419	0.0954846	0.309006	classic
Female & Gonorrhea(60yrs~)	17	3	0.8	0.0188815	0.13741	0.0952787	0.308672	classic
Female & Gonorrhea(60yrs~)	17	4	0.8	0.0190747	0.138111	0.0936003	0.305942	classic
Female & Gonorrhea(60yrs~)	17	5	0.8	0.0191314	0.138316	0.0939815	0.306564	classic
Female & Gonorrhea(60yrs~)	17	6	0.8	0.018889	0.137437	0.0955142	0.309054	classic
Female & Gonorrhea(60yrs~)	17	7	0.8	0.0188778	0.137396	0.0962885	0.310304	classic
Female & Gonorrhea(60yrs~)	17	8	0.8	0.0191146	0.138256	0.0985705	0.313959	classic
Female & Gonorrhea(60yrs~)	17	9	0.8	0.0188931	0.137452	0.0960666	0.309946	classic
Female & Gonorrhea(60yrs~)	17	10	0.8	0.0189212	0.137554	0.0954515	0.308952	classic
Female & Gonorrhea(60yrs~)	17	11	0.8	0.0189225	0.137559	0.0947639	0.307837	classic
Female & Gonorrhea(60yrs~)	17	12	0.8	0.0191069	0.138228	0.0987171	0.314193	classic
Female & Gonorrhea(60yrs~)	17	13	0.8	0.0188922	0.137449	0.0955723	0.309148	classic
Female & Gonorrhea(60yrs~)	17	14	0.8	0.0191145	0.138255	0.0986537	0.314092	classic
Female & Gonorrhea(60yrs~)	17	15	0.8	0.018878	0.137397	0.0959334	0.309731	classic
Female & Gonorrhea(60yrs~)	17	16	0.8	0.0190403	0.137987	0.0981704	0.313322	classic
Female & Gonorrhea(60yrs~)	17	17	0.8	0.0188854	0.137424	0.0952025	0.308549	classic
Female & Gonorrhea(60yrs~)	17	18	0.8	0.0189582	0.137689	0.0969258	0.311329	classic
Female & Gonorrhea(60yrs~)	17	19	0.8	0.0189055	0.137497	0.0954673	0.308978	classic
Female & Gonorrhea(60yrs~)	17	20	0.8	0.0189339	0.1376	0.0948731	0.308015	classic
Female & Gonorrhea(60yrs~)	17	21	0.8	0.0188941	0.137456	0.0955879	0.309173	classic
Female & Gonorrhea(60yrs~)	17	22	0.8	0.0188861	0.137427	0.0957254	0.309395	classic
Female & Gonorrhea(60yrs~)	17	23	0.8	0.0189219	0.137557	0.0947759	0.307857	classic
Female & Gonorrhea(60yrs~)	17	24	0.8	0.0189958	0.137825	0.0979865	0.313028	classic
Female & Gonorrhea(60yrs~)	17	25	0.8	0.0188656	0.137352	0.0956676	0.309302	classic
Female & Gonorrhea(60yrs~)	17	26	0.8	0.0192257	0.138657	0.0928445	0.304704	classic
Female & Gonorrhea(60yrs~)	17	27	0.8	0.0192857	0.138873	0.0993647	0.315222	classic
Female & Gonorrhea(60yrs~)	17	28	0.8	0.0190448	0.138003	0.0938139	0.306291	classic
Female & Gonorrhea(60yrs~)	17	29	0.8	0.0189303	0.137587	0.0950048	0.308228	classic
Female & Gonorrhea(60yrs~)	17	30	0.8	0.0192786	0.138847	0.0926567	0.304396	classic
Female & Gonorrhea(60yrs~)	18	1	0.8	0.0189172	0.13754	0.0948622	0.307997	classic
Female & Gonorrhea(60yrs~)	18	2	0.8	0.0188615	0.137337	0.095958	0.309771	classic
Female & Gonorrhea(60yrs~)	18	3	0.8	0.018921	0.137554	0.0973821	0.312061	classic
Female & Gonorrhea(60yrs~)	18	4	0.8	0.0188886	0.137436	0.0953723	0.308824	classic
Female & Gonorrhea(60yrs~)	18	5	0.8	0.0189016	0.137483	0.0972397	0.311833	classic
Female & Gonorrhea(60yrs~)	18	6	0.8	0.0190311	0.137953	0.0943074	0.307095	classic
Female & Gonorrhea(60yrs~)	18	7	0.8	0.0188607	0.137334	0.0969044	0.311295	classic
Female & Gonorrhea(60yrs~)	18	8	0.8	0.0188508	0.137298	0.0965182	0.310674	classic
Female & Gonorrhea(60yrs~)	18	9	0.8	0.0191833	0.138504	0.0931266	0.305167	classic
Female & Gonorrhea(60yrs~)	18	10	0.8	0.0189973	0.137831	0.0984507	0.313769	classic
Female & Gonorrhea(60yrs~)	18	11	0.8	0.0189022	0.137485	0.0955823	0.309164	classic
Female & Gonorrhea(60yrs~)	18	12	0.8	0.0188706	0.13737	0.0956957	0.309347	classic
Female & Gonorrhea(60yrs~)	18	13	0.8	0.0190171	0.137902	0.097605	0.312418	classic
Female & Gonorrhea(60yrs~)	18	14	0.8	0.0189164	0.137537	0.0947853	0.307872	classic
Female & Gonorrhea(60yrs~)	18	15	0.8	0.0188886	0.137436	0.0955422	0.309099	classic
Female & Gonorrhea(60yrs~)	18	16	0.8	0.0188708	0.137371	0.0960664	0.309946	classic
Female & Gonorrhea(60yrs~)	18	17	0.8	0.0188647	0.137349	0.095957	0.309769	classic
Female & Gonorrhea(60yrs~)	18	18	0.8	0.018904	0.137492	0.0951519	0.308467	classic
Female & Gonorrhea(60yrs~)	18	19	0.8	0.0190165	0.1379	0.094377	0.307208	classic
Female & Gonorrhea(60yrs~)	18	20	0.8	0.0190036	0.137854	0.0941889	0.306902	classic
Female & Gonorrhea(60yrs~)	18	21	0.8	0.0189155	0.137534	0.0965118	0.310664	classic
Female & Gonorrhea(60yrs~)	18	22	0.8	0.0189816	0.137774	0.0944386	0.307309	classic
Female & Gonorrhea(60yrs~)	18	23	0.8	0.0189123	0.137522	0.0965341	0.310699	classic
Female & Gonorrhea(60yrs~)	18	24	0.8	0.0188775	0.137395	0.0955302	0.30908	classic
Female & Gonorrhea(60yrs~)	18	25	0.8	0.0188681	0.137361	0.0955354	0.309088	classic
Female & Gonorrhea(60yrs~)	18	26	0.8	0.0188933	0.137453	0.0958317	0.309567	classic
Female & Gonorrhea(60yrs~)	18	27	0.8	0.0189267	0.137574	0.0950397	0.308285	classic
Female & Gonorrhea(60yrs~)	18	28	0.8	0.0189061	0.137499	0.0951301	0.308432	classic
Female & Gonorrhea(60yrs~)	18	29	0.8	0.0189054	0.137497	0.0954877	0.309011	classic
Female & Gonorrhea(60yrs~)	18	30	0.8	0.0189469	0.137648	0.0949105	0.308076	classic
Female & Gonorrhea(60yrs~)	19	1	0.8	0.0188939	0.137455	0.0961632	0.310102	classic
Female & Gonorrhea(60yrs~)	19	2	0.8	0.0190305	0.137951	0.0940209	0.306628	classic
Female & Gonorrhea(60yrs~)	19	3	0.8	0.0190192	0.13791	0.0940706	0.306709	classic
Female & Gonorrhea(60yrs~)	19	4	0.8	0.0189866	0.137792	0.0977224	0.312606	classic
Female & Gonorrhea(60yrs~)	19	5	0.8	0.0190161	0.137899	0.09818	0.313337	classic
Female & Gonorrhea(60yrs~)	19	6	0.8	0.0188949	0.137459	0.0953073	0.308719	classic
Female & Gonorrhea(60yrs~)	19	7	0.8	0.0188953	0.13746	0.0954123	0.308889	classic
Female & Gonorrhea(60yrs~)	19	8	0.8	0.0189617	0.137702	0.0951713	0.308498	classic
Female & Gonorrhea(60yrs~)	19	9	0.8	0.018836	0.137244	0.0966635	0.310908	classic
Female & Gonorrhea(60yrs~)	19	10	0.8	0.0189353	0.137606	0.0950917	0.308369	classic
Female & Gonorrhea(60yrs~)	19	11	0.8	0.0189245	0.137566	0.0951832	0.308518	classic
Female & Gonorrhea(60yrs~)	19	12	0.8	0.0189276	0.137578	0.0968535	0.311213	classic
Female & Gonorrhea(60yrs~)	19	13	0.8	0.018888	0.137434	0.095322	0.308743	classic
Female & Gonorrhea(60yrs~)	19	14	0.8	0.0189435	0.137635	0.0969776	0.311412	classic
Female & Gonorrhea(60yrs~)	19	15	0.8	0.0189073	0.137504	0.0956229	0.30923	classic
Female & Gonorrhea(60yrs~)	19	16	0.8	0.0188551	0.137314	0.0964281	0.310529	classic
Female & Gonorrhea(60yrs~)	19	17	0.8	0.0189226	0.13756	0.0955129	0.309052	classic
Female & Gonorrhea(60yrs~)	19	18	0.8	0.0188971	0.137467	0.0953188	0.308737	classic
Female & Gonorrhea(60yrs~)	19	19	0.8	0.0188426	0.137268	0.096337	0.310382	classic
Female & Gonorrhea(60yrs~)	19	20	0.8	0.0190256	0.137933	0.0940948	0.306749	classic
Female & Gonorrhea(60yrs~)	19	21	0.8	0.0189586	0.13769	0.0943914	0.307232	classic
Female & Gonorrhea(60yrs~)	19	22	0.8	0.0189102	0.137514	0.0963944	0.310475	classic
Female & Gonorrhea(60yrs~)	19	23	0.8	0.0189361	0.137609	0.0948326	0.307949	classic
Female & Gonorrhea(60yrs~)	19	24	0.8	0.018994	0.137819	0.0942165	0.306947	classic
Female & Gonorrhea(60yrs~)	19	25	0.8	0.0189257	0.137571	0.096668	0.310915	classic
Female & Gonorrhea(60yrs~)	19	26	0.8	0.0188741	0.137383	0.0958162	0.309542	classic
Female & Gonorrhea(60yrs~)	19	27	0.8	0.0189421	0.13763	0.0947942	0.307887	classic
Female & Gonorrhea(60yrs~)	19	28	0.8	0.0188803	0.137406	0.09604	0.309903	classic
Female & Gonorrhea(60yrs~)	19	29	0.8	0.0190229	0.137924	0.0977705	0.312683	classic
Female & Gonorrhea(60yrs~)	19	30	0.8	0.0188938	0.137455	0.0970557	0.311538	classic
Female & Gonorrhea(60yrs~)	20	1	0.8	0.0188991	0.137474	0.0960394	0.309902	classic
Female & Gonorrhea(60yrs~)	20	2	0.8	0.0189016	0.137483	0.0969874	0.311428	classic
Female & Gonorrhea(60yrs~)	20	3	0.8	0.0189725	0.137741	0.0946803	0.307702	classic
Female & Gonorrhea(60yrs~)	20	4	0.8	0.0189881	0.137797	0.097721	0.312604	classic
Female & Gonorrhea(60yrs~)	20	5	0.8	0.0188941	0.137456	0.0972209	0.311803	classic
Female & Gonorrhea(60yrs~)	20	6	0.8	0.0188745	0.137384	0.0958376	0.309576	classic
Female & Gonorrhea(60yrs~)	20	7	0.8	0.0188586	0.137327	0.0965388	0.310707	classic
Female & Gonorrhea(60yrs~)	20	8	0.8	0.0188722	0.137376	0.0961847	0.310137	classic
Female & Gonorrhea(60yrs~)	20	9	0.8	0.0190969	0.138192	0.0985971	0.314002	classic
Female & Gonorrhea(60yrs~)	20	10	0.8	0.0190061	0.137863	0.0983105	0.313545	classic
Female & Gonorrhea(60yrs~)	20	11	0.8	0.0189159	0.137535	0.0949871	0.3082	classic
Female & Gonorrhea(60yrs~)	20	12	0.8	0.0188726	0.137377	0.0965623	0.310745	classic
Female & Gonorrhea(60yrs~)	20	13	0.8	0.0188884	0.137435	0.0953828	0.308841	classic
Female & Gonorrhea(60yrs~)	20	14	0.8	0.0189841	0.137783	0.0944406	0.307312	classic
Female & Gonorrhea(60yrs~)	20	15	0.8	0.01891	0.137514	0.096943	0.311357	classic
Female & Gonorrhea(60yrs~)	20	16	0.8	0.0189261	0.137572	0.0946073	0.307583	classic
Female & Gonorrhea(60yrs~)	20	17	0.8	0.0189277	0.137578	0.0980246	0.313089	classic
Female & Gonorrhea(60yrs~)	20	18	0.8	0.0189299	0.137586	0.0969337	0.311342	classic
Female & Gonorrhea(60yrs~)	20	19	0.8	0.0188817	0.137411	0.0963476	0.310399	classic
Female & Gonorrhea(60yrs~)	20	20	0.8	0.0189705	0.137733	0.0943337	0.307138	classic
Female & Gonorrhea(60yrs~)	20	21	0.8	0.0188688	0.137364	0.0962619	0.310261	classic
Female & Gonorrhea(60yrs~)	20	22	0.8	0.018894	0.137456	0.0958871	0.309656	classic
Female & Gonorrhea(60yrs~)	20	23	0.8	0.0189103	0.137515	0.0966729	0.310923	classic
Female & Gonorrhea(60yrs~)	20	24	0.8	0.0191294	0.138309	0.0987901	0.314309	classic
Female & Gonorrhea(60yrs~)	20	25	0.8	0.0188826	0.137414	0.0963275	0.310367	classic
Female & Gonorrhea(60yrs~)	20	26	0.8	0.0188918	0.137447	0.0972021	0.311773	classic
Female & Gonorrhea(60yrs~)	20	27	0.8	0.0188693	0.137365	0.0959726	0.309795	classic
Female & Gonorrhea(60yrs~)	20	28	0.8	0.018897	0.137466	0.0971977	0.311765	classic
Female & Gonorrhea(60yrs~)	20	29	0.8	0.018936	0.137608	0.0947388	0.307797	classic
Female & Gonorrhea(60yrs~)	20	30	0.8	0.0190063	0.137863	0.0943016	0.307086	classic
Female & Gonorrhea(60yrs~)	21	1	0.8	0.0191647	0.138437	0.0998423	0.315978	classic
Female & Gonorrhea(60yrs~)	21	2	0.8	0.0189569	0.137684	0.0973939	0.31208	classic
Female & Gonorrhea(60yrs~)	21	3	0.8	0.0191328	0.138322	0.0990315	0.314693	classic
Female & Gonorrhea(60yrs~)	21	4	0.8	0.0190731	0.138105	0.0939174	0.306459	classic
Female & Gonorrhea(60yrs~)	21	5	0.8	0.0189205	0.137552	0.0954678	0.308979	classic
Female & Gonorrhea(60yrs~)	21	6	0.8	0.0189662	0.137718	0.0946198	0.307603	classic
Female & Gonorrhea(60yrs~)	21	7	0.8	0.0189761	0.137754	0.0984796	0.313815	classic
Female & Gonorrhea(60yrs~)	21	8	0.8	0.0189275	0.137577	0.0950689	0.308333	classic
Female & Gonorrhea(60yrs~)	21	9	0.8	0.0188669	0.137357	0.0959035	0.309683	classic
Female & Gonorrhea(60yrs~)	21	10	0.8	0.0188544	0.137311	0.0954681	0.308979	classic
Female & Gonorrhea(60yrs~)	21	11	0.8	0.0188908	0.137444	0.0953796	0.308836	classic
Female & Gonorrhea(60yrs~)	21	12	0.8	0.0189599	0.137695	0.0946467	0.307647	classic
Female & Gonorrhea(60yrs~)	21	13	0.8	0.0188636	0.137345	0.0961124	0.31002	classic
Female & Gonorrhea(60yrs~)	21	14	0.8	0.0188766	0.137392	0.0955994	0.309191	classic
Female & Gonorrhea(60yrs~)	21	15	0.8	0.0191778	0.138484	0.0932769	0.305413	classic
Female & Gonorrhea(60yrs~)	21	16	0.8	0.0190098	0.137876	0.0940751	0.306717	classic
Female & Gonorrhea(60yrs~)	21	17	0.8	0.0189144	0.137529	0.0972872	0.311909	classic
Female & Gonorrhea(60yrs~)	21	18	0.8	0.0189023	0.137486	0.0954405	0.308935	classic
Female & Gonorrhea(60yrs~)	21	19	0.8	0.0190768	0.138119	0.0985668	0.313954	classic
Female & Gonorrhea(60yrs~)	21	20	0.8	0.0188553	0.137315	0.0957071	0.309366	classic
Female & Gonorrhea(60yrs~)	21	21	0.8	0.0189698	0.137731	0.0945804	0.307539	classic
Female & Gonorrhea(60yrs~)	21	22	0.8	0.018877	0.137393	0.0959792	0.309805	classic
Female & Gonorrhea(60yrs~)	21	23	0.8	0.0188874	0.137431	0.0971466	0.311683	classic
Female & Gonorrhea(60yrs~)	21	24	0.8	0.0188708	0.137371	0.09684	0.311191	classic
Female & Gonorrhea(60yrs~)	21	25	0.8	0.0188303	0.137224	0.0964536	0.31057	classic
Female & Gonorrhea(60yrs~)	21	26	0.8	0.0189908	0.137807	0.0943888	0.307228	classic
Female & Gonorrhea(60yrs~)	21	27	0.8	0.0190633	0.13807	0.0984881	0.313828	classic
Female & Gonorrhea(60yrs~)	21	28	0.8	0.0190417	0.137992	0.0983791	0.313655	classic
Female & Gonorrhea(60yrs~)	21	29	0.8	0.019016	0.137898	0.0980761	0.313171	classic
Female & Gonorrhea(60yrs~)	21	30	0.8	0.0188798	0.137404	0.0956748	0.309313	classic
Female & Gonorrhea(60yrs~)	22	1	0.8	0.0189614	0.1377	0.0983997	0.313687	classic
Female & Gonorrhea(60yrs~)	22	2	0.8	0.0189191	0.137547	0.0952971	0.308702	classic
Female & Gonorrhea(60yrs~)	22	3	0.8	0.0188984	0.137471	0.095963	0.309779	classic
Female & Gonorrhea(60yrs~)	22	4	0.8	0.019109	0.138235	0.0937693	0.306218	classic
Female & Gonorrhea(60yrs~)	22	5	0.8	0.0188817	0.137411	0.0967596	0.311062	classic
Female & Gonorrhea(60yrs~)	22	6	0.8	0.0188829	0.137415	0.0970268	0.311491	classic
Female & Gonorrhea(60yrs~)	22	7	0.8	0.0189241	0.137565	0.094871	0.308011	classic
Female & Gonorrhea(60yrs~)	22	8	0.8	0.0191228	0.138285	0.0987374	0.314225	classic
Female & Gonorrhea(60yrs~)	22	9	0.8	0.0188687	0.137363	0.0960266	0.309882	classic
Female & Gonorrhea(60yrs~)	22	10	0.8	0.0189081	0.137507	0.0972351	0.311825	classic
Female & Gonorrhea(60yrs~)	22	11	0.8	0.0188893	0.137438	0.0957556	0.309444	classic
Female & Gonorrhea(60yrs~)	22	12	0.8	0.0189452	0.137642	0.094469	0.307358	classic
Female & Gonorrhea(60yrs~)	22	13	0.8	0.0188963	0.137464	0.0968076	0.311139	classic
Female & Gonorrhea(60yrs~)	22	14	0.8	0.0189565	0.137683	0.0948917	0.308045	classic
Female & Gonorrhea(60yrs~)	22	15	0.8	0.0188986	0.137472	0.0957037	0.30936	classic
Female & Gonorrhea(60yrs~)	22	16	0.8	0.018883	0.137415	0.095889	0.30966	classic
Female & Gonorrhea(60yrs~)	22	17	0.8	0.0189628	0.137706	0.0949744	0.308179	classic
Female & Gonorrhea(60yrs~)	22	18	0.8	0.0191916	0.138534	0.0992183	0.314989	classic
Female & Gonorrhea(60yrs~)	22	19	0.8	0.019082	0.138138	0.0937359	0.306163	classic
Female & Gonorrhea(60yrs~)	22	20	0.8	0.0189484	0.137653	0.0979654	0.312994	classic
Female & Gonorrhea(60yrs~)	22	21	0.8	0.0191285	0.138306	0.0988746	0.314443	classic
Female & Gonorrhea(60yrs~)	22	22	0.8	0.0189188	0.137545	0.0972402	0.311834	classic
Female & Gonorrhea(60yrs~)	22	23	0.8	0.0190612	0.138062	0.0985927	0.313995	classic
Female & Gonorrhea(60yrs~)	22	24	0.8	0.0189375	0.137614	0.0968956	0.311281	classic
Female & Gonorrhea(60yrs~)	22	25	0.8	0.0188824	0.137413	0.096173	0.310118	classic
Female & Gonorrhea(60yrs~)	22	26	0.8	0.0188849	0.137422	0.0964439	0.310554	classic
Female & Gonorrhea(60yrs~)	22	27	0.8	0.0188693	0.137366	0.0959753	0.309799	classic
Female & Gonorrhea(60yrs~)	22	28	0.8	0.0188972	0.137467	0.0960019	0.309842	classic
Female & Gonorrhea(60yrs~)	22	29	0.8	0.0191119	0.138246	0.093746	0.30618	classic
Female & Gonorrhea(60yrs~)	22	30	0.8	0.018993	0.137815	0.0946779	0.307698	classic
Female & Gonorrhea(60yrs~)	23	1	0.8	0.0189111	0.137518	0.0960463	0.309913	classic
Female & Gonorrhea(60yrs~)	23	2	0.8	0.0189293	0.137584	0.0977875	0.31271	classic
Female & Gonorrhea(60yrs~)	23	3	0.8	0.0189786	0.137763	0.098198	0.313366	classic
Female & Gonorrhea(60yrs~)	23	4	0.8	0.0188754	0.137388	0.0965721	0.310761	classic
Female & Gonorrhea(60yrs~)	23	5	0.8	0.0189434	0.137635	0.097585	0.312386	classic
Female & Gonorrhea(60yrs~)	23	6	0.8	0.0189151	0.137532	0.0952495	0.308625	classic
Female & Gonorrhea(60yrs~)	23	7	0.8	0.0188578	0.137324	0.0962766	0.310285	classic
Female & Gonorrhea(60yrs~)	23	8	0.8	0.0188847	0.137422	0.097319	0.31196	classic
Female & Gonorrhea(60yrs~)	23	9	0.8	0.0189686	0.137727	0.0978539	0.312816	classic
Female & Gonorrhea(60yrs~)	23	10	0.8	0.0190074	0.137867	0.0989139	0.314506	classic
Female & Gonorrhea(60yrs~)	23	11	0.8	0.0189434	0.137635	0.0970983	0.311606	classic
Female & Gonorrhea(60yrs~)	23	12	0.8	0.0188933	0.137453	0.0971359	0.311666	classic
Female & Gonorrhea(60yrs~)	23	13	0.8	0.0188419	0.137266	0.0961266	0.310043	classic
Female & Gonorrhea(60yrs~)	23	14	0.8	0.019224	0.13865	0.093219	0.305318	classic
Female & Gonorrhea(60yrs~)	23	15	0.8	0.0189154	0.137533	0.0951469	0.308459	classic
Female & Gonorrhea(60yrs~)	23	16	0.8	0.0191647	0.138437	0.0992582	0.315053	classic
Female & Gonorrhea(60yrs~)	23	17	0.8	0.0189553	0.137678	0.0978674	0.312838	classic
Female & Gonorrhea(60yrs~)	23	18	0.8	0.0188789	0.1374	0.0970229	0.311485	classic
Female & Gonorrhea(60yrs~)	23	19	0.8	0.0193566	0.139128	0.0925421	0.304207	classic
Female & Gonorrhea(60yrs~)	23	20	0.8	0.0188801	0.137405	0.0966274	0.310849	classic
Female & Gonorrhea(60yrs~)	23	21	0.8	0.0188534	0.137308	0.0967157	0.310992	classic
Female & Gonorrhea(60yrs~)	23	22	0.8	0.0189982	0.137834	0.0943376	0.307144	classic
Female & Gonorrhea(60yrs~)	23	23	0.8	0.0189212	0.137554	0.097363	0.31203	classic
Female & Gonorrhea(60yrs~)	23	24	0.8	0.018883	0.137416	0.0967709	0.31108	classic
Female & Gonorrhea(60yrs~)	23	25	0.8	0.0189371	0.137612	0.0976491	0.312489	classic
Female & Gonorrhea(60yrs~)	23	26	0.8	0.0188958	0.137462	0.0953604	0.308805	classic
Female & Gonorrhea(60yrs~)	23	27	0.8	0.0190316	0.137955	0.098041	0.313115	classic
Female & Gonorrhea(60yrs~)	23	28	0.8	0.0188538	0.137309	0.0964025	0.310488	classic
Female & Gonorrhea(60yrs~)	23	29	0.8	0.0189014	0.137483	0.0973846	0.312065	classic
Female & Gonorrhea(60yrs~)	23	30	0.8	0.0189892	0.137801	0.09824	0.313433	classic
Female & Gonorrhea(60yrs~)	24	1	0.8	0.0188822	0.137413	0.0972429	0.311838	classic
Female & Gonorrhea(60yrs~)	24	2	0.8	0.0188973	0.137467	0.0970069	0.311459	classic
Female & Gonorrhea(60yrs~)	24	3	0.8	0.0189349	0.137604	0.0978321	0.312781	classic
Female & Gonorrhea(60yrs~)	24	4	0.8	0.0188679	0.13736	0.0957639	0.309457	classic
Female & Gonorrhea(60yrs~)	24	5	0.8	0.0188801	0.137405	0.0954762	0.308992	classic
Female & Gonorrhea(60yrs~)	24	6	0.8	0.0188587	0.137327	0.0968759	0.311249	classic
Female & Gonorrhea(60yrs~)	24	7	0.8	0.0188732	0.13738	0.0957395	0.309418	classic
Female & Gonorrhea(60yrs~)	24	8	0.8	0.0188543	0.137311	0.0972614	0.311868	classic
Female & Gonorrhea(60yrs~)	24	9	0.8	0.0189093	0.137511	0.0952688	0.308656	classic
Female & Gonorrhea(60yrs~)	24	10	0.8	0.0189937	0.137818	0.0983098	0.313544	classic
Female & Gonorrhea(60yrs~)	24	11	0.8	0.0188489	0.137291	0.0962399	0.310226	classic
Female & Gonorrhea(60yrs~)	24	12	0.8	0.0188415	0.137265	0.0961441	0.310071	classic
Female & Gonorrhea(60yrs~)	24	13	0.8	0.0188265	0.13721	0.0968075	0.311139	classic
Female & Gonorrhea(60yrs~)	24	14	0.8	0.0189696	0.13773	0.0944665	0.307354	classic
Female & Gonorrhea(60yrs~)	24	15	0.8	0.0189118	0.13752	0.0977789	0.312696	classic
Female & Gonorrhea(60yrs~)	24	16	0.8	0.0192005	0.138566	0.0996833	0.315727	classic
Female & Gonorrhea(60yrs~)	24	17	0.8	0.018873	0.137379	0.0967037	0.310972	classic
Female & Gonorrhea(60yrs~)	24	18	0.8	0.0189811	0.137772	0.0946783	0.307698	classic
Female & Gonorrhea(60yrs~)	24	19	0.8	0.018927	0.137576	0.0973063	0.31194	classic
Female & Gonorrhea(60yrs~)	24	20	0.8	0.0188722	0.137376	0.0959254	0.309718	classic
Female & Gonorrhea(60yrs~)	24	21	0.8	0.0188521	0.137303	0.097454	0.312176	classic
Female & Gonorrhea(60yrs~)	24	22	0.8	0.0189486	0.137654	0.0948116	0.307915	classic
Female & Gonorrhea(60yrs~)	24	23	0.8	0.0188869	0.13743	0.0962845	0.310297	classic
Female & Gonorrhea(60yrs~)	24	24	0.8	0.0188729	0.137379	0.0956086	0.309206	classic
Female & Gonorrhea(60yrs~)	24	25	0.8	0.0188683	0.137362	0.0960977	0.309996	classic
Female & Gonorrhea(60yrs~)	24	26	0.8	0.0192759	0.138838	0.0930915	0.305109	classic
Female & Gonorrhea(60yrs~)	24	27	0.8	0.0189723	0.13774	0.0978879	0.31287	classic
Female & Gonorrhea(60yrs~)	24	28	0.8	0.01887	0.137368	0.0959873	0.309818	classic
Female & Gonorrhea(60yrs~)	24	29	0.8	0.0193098	0.13896	0.0999533	0.316154	classic
Female & Gonorrhea(60yrs~)	24	30	0.8	0.0188829	0.137415	0.0961853	0.310138	classic
Female & Gonorrhea(60yrs~)	25	1	0.8	0.0188415	0.137264	0.0968118	0.311146	classic
Female & Gonorrhea(60yrs~)	25	2	0.8	0.0188656	0.137352	0.096177	0.310124	classic
Female & Gonorrhea(60yrs~)	25	3	0.8	0.0189198	0.137549	0.0952789	0.308673	classic
Female & Gonorrhea(60yrs~)	25	4	0.8	0.0189317	0.137593	0.0949963	0.308215	classic
Female & Gonorrhea(60yrs~)	25	5	0.8	0.0189312	0.137591	0.0981083	0.313222	classic
Female & Gonorrhea(60yrs~)	25	6	0.8	0.0188898	0.13744	0.09627	0.310274	classic
Female & Gonorrhea(60yrs~)	25	7	0.8	0.0188684	0.137362	0.0961047	0.310008	classic
Female & Gonorrhea(60yrs~)	25	8	0.8	0.0188537	0.137309	0.0966258	0.310847	classic
Female & Gonorrhea(60yrs~)	25	9	0.8	0.0188667	0.137356	0.0967382	0.311028	classic
Female & Gonorrhea(60yrs~)	25	10	0.8	0.0189167	0.137538	0.0953645	0.308811	classic
Female & Gonorrhea(60yrs~)	25	11	0.8	0.0189204	0.137552	0.0950676	0.30833	classic
Female & Gonorrhea(60yrs~)	25	12	0.8	0.0188779	0.137397	0.0964586	0.310578	classic
Female & Gonorrhea(60yrs~)	25	13	0.8	0.0189248	0.137567	0.0976235	0.312448	classic
Female & Gonorrhea(60yrs~)	25	14	0.8	0.0189969	0.137829	0.0944429	0.307316	classic
Female & Gonorrhea(60yrs~)	25	15	0.8	0.0188774	0.137395	0.0968341	0.311182	classic
Female & Gonorrhea(60yrs~)	25	16	0.8	0.0188762	0.137391	0.0968944	0.311279	classic
Female & Gonorrhea(60yrs~)	25	17	0.8	0.0188543	0.137311	0.096741	0.311032	classic
Female & Gonorrhea(60yrs~)	25	18	0.8	0.0188782	0.137398	0.0969975	0.311444	classic
Female & Gonorrhea(60yrs~)	25	19	0.8	0.0189041	0.137492	0.0951853	0.308521	classic
Female & Gonorrhea(60yrs~)	25	20	0.8	0.0190111	0.137881	0.0942179	0.306949	classic
Female & Gonorrhea(60yrs~)	25	21	0.8	0.0189227	0.13756	0.0975702	0.312362	classic
Female & Gonorrhea(60yrs~)	25	22	0.8	0.0190111	0.137881	0.0945209	0.307442	classic
Female & Gonorrhea(60yrs~)	25	23	0.8	0.0188901	0.137441	0.095909	0.309692	classic
Female & Gonorrhea(60yrs~)	25	24	0.8	0.0189465	0.137646	0.0981525	0.313293	classic
Female & Gonorrhea(60yrs~)	25	25	0.8	0.0188896	0.137439	0.0958804	0.309646	classic
Female & Gonorrhea(60yrs~)	25	26	0.8	0.0189756	0.137752	0.0978654	0.312834	classic
Female & Gonorrhea(60yrs~)	25	27	0.8	0.0188767	0.137392	0.0967672	0.311074	classic
Female & Gonorrhea(60yrs~)	25	28	0.8	0.0188958	0.137462	0.0965558	0.310734	classic
Female & Gonorrhea(60yrs~)	25	29	0.8	0.0189356	0.137607	0.0949471	0.308135	classic
Female & Gonorrhea(60yrs~)	25	30	0.8	0.0191108	0.138242	0.0993141	0.315141	classic
Female & Gonorrhea(60yrs~)	26	1	0.8	0.0192232	0.138648	0.100151	0.316467	classic
Female & Gonorrhea(60yrs~)	26	2	0.8	0.0189246	0.137567	0.0979084	0.312903	classic
Female & Gonorrhea(60yrs~)	26	3	0.8	0.018872	0.137376	0.0962125	0.310181	classic
Female & Gonorrhea(60yrs~)	26	4	0.8	0.0189895	0.137802	0.098638	0.314067	classic
Female & Gonorrhea(60yrs~)	26	5	0.8	0.0190408	0.137988	0.0994415	0.315343	classic
Female & Gonorrhea(60yrs~)	26	6	0.8	0.0188602	0.137332	0.0965493	0.310724	classic
Female & Gonorrhea(60yrs~)	26	7	0.8	0.019184	0.138506	0.0933808	0.305583	classic
Female & Gonorrhea(60yrs~)	26	8	0.8	0.0188874	0.137431	0.0963894	0.310466	classic
Female & Gonorrhea(60yrs~)	26	9	0.8	0.0188454	0.137278	0.0961394	0.310064	classic
Female & Gonorrhea(60yrs~)	26	10	0.8	0.0188529	0.137306	0.0967765	0.311089	classic
Female & Gonorrhea(60yrs~)	26	11	0.8	0.0190012	0.137845	0.0944089	0.30726	classic
Female & Gonorrhea(60yrs~)	26	12	0.8	0.0188972	0.137467	0.095638	0.309254	classic
Female & Gonorrhea(60yrs~)	26	13	0.8	0.0188566	0.137319	0.0969334	0.311341	classic
Female & Gonorrhea(60yrs~)	26	14	0.8	0.0188811	0.137409	0.0957541	0.309442	classic
Female & Gonorrhea(60yrs~)	26	15	0.8	0.0188654	0.137352	0.0954778	0.308995	classic
Female & Gonorrhea(60yrs~)	26	16	0.8	0.018822	0.137193	0.0966447	0.310877	classic
Female & Gonorrhea(60yrs~)	26	17	0.8	0.0188824	0.137413	0.095728	0.309399	classic
Female & Gonorrhea(60yrs~)	26	18	0.8	0.0188731	0.137379	0.0955029	0.309035	classic
Female & Gonorrhea(60yrs~)	26	19	0.8	0.018956	0.137681	0.0978496	0.312809	classic
Female & Gonorrhea(60yrs~)	26	20	0.8	0.0188893	0.137438	0.0958707	0.30963	classic
Female & Gonorrhea(60yrs~)	26	21	0.8	0.0189088	0.137509	0.0974115	0.312108	classic
Female & Gonorrhea(60yrs~)	26	22	0.8	0.0190515	0.138027	0.0941699	0.306871	classic
Female & Gonorrhea(60yrs~)	26	23	0.8	0.0188715	0.137374	0.0967102	0.310983	classic
Female & Gonorrhea(60yrs~)	26	24	0.8	0.0189121	0.137521	0.095295	0.308699	classic
Female & Gonorrhea(60yrs~)	26	25	0.8	0.0190866	0.138154	0.0993082	0.315132	classic
Female & Gonorrhea(60yrs~)	26	26	0.8	0.0188742	0.137383	0.0961515	0.310083	classic
Female & Gonorrhea(60yrs~)	26	27	0.8	0.0189214	0.137555	0.094825	0.307937	classic
Female & Gonorrhea(60yrs~)	26	28	0.8	0.0188658	0.137353	0.0974248	0.312129	classic
Female & Gonorrhea(60yrs~)	26	29	0.8	0.0188681	0.137361	0.0964746	0.310604	classic
Female & Gonorrhea(60yrs~)	26	30	0.8	0.0188568	0.13732	0.0962685	0.310272	classic
Female & Gonorrhea(60yrs~)	27	1	0.8	0.0188673	0.137358	0.0974256	0.312131	classic
Female & Gonorrhea(60yrs~)	27	2	0.8	0.0190238	0.137927	0.0941768	0.306882	classic
Female & Gonorrhea(60yrs~)	27	3	0.8	0.0189158	0.137535	0.0949763	0.308182	classic
Female & Gonorrhea(60yrs~)	27	4	0.8	0.0188496	0.137294	0.0971787	0.311735	classic
Female & Gonorrhea(60yrs~)	27	5	0.8	0.0188615	0.137337	0.095838	0.309577	classic
Female & Gonorrhea(60yrs~)	27	6	0.8	0.0188877	0.137433	0.0975044	0.312257	classic
Female & Gonorrhea(60yrs~)	27	7	0.8	0.0188482	0.137289	0.0971763	0.311731	classic
Female & Gonorrhea(60yrs~)	27	8	0.8	0.0190053	0.13786	0.0945047	0.307416	classic
Female & Gonorrhea(60yrs~)	27	9	0.8	0.018909	0.13751	0.0952206	0.308578	classic
Female & Gonorrhea(60yrs~)	27	10	0.8	0.0188562	0.137318	0.0958444	0.309588	classic
Female & Gonorrhea(60yrs~)	27	11	0.8	0.0188454	0.137278	0.0965431	0.310714	classic
Female & Gonorrhea(60yrs~)	27	12	0.8	0.0188582	0.137325	0.096095	0.309992	classic
Female & Gonorrhea(60yrs~)	27	13	0.8	0.0190663	0.138081	0.0990053	0.314651	classic
Female & Gonorrhea(60yrs~)	27	14	0.8	0.0188751	0.137387	0.0977411	0.312636	classic
Female & Gonorrhea(60yrs~)	27	15	0.8	0.0188651	0.13735	0.0966656	0.310911	classic
Female & Gonorrhea(60yrs~)	27	16	0.8	0.0191992	0.138561	0.099571	0.315549	classic
Female & Gonorrhea(60yrs~)	27	17	0.8	0.0188667	0.137356	0.0967929	0.311116	classic
Female & Gonorrhea(60yrs~)	27	18	0.8	0.0190059	0.137862	0.0945662	0.307516	classic
Female & Gonorrhea(60yrs~)	27	19	0.8	0.0188842	0.13742	0.095397	0.308864	classic
Female & Gonorrhea(60yrs~)	27	20	0.8	0.0191343	0.138327	0.0937211	0.306139	classic
Female & Gonorrhea(60yrs~)	27	21	0.8	0.0188749	0.137386	0.0971516	0.311691	classic
Female & Gonorrhea(60yrs~)	27	22	0.8	0.0189319	0.137593	0.0948985	0.308056	classic
Female & Gonorrhea(60yrs~)	27	23	0.8	0.0188991	0.137474	0.0952325	0.308598	classic
Female & Gonorrhea(60yrs~)	27	24	0.8	0.0188602	0.137332	0.0961733	0.310118	classic
Female & Gonorrhea(60yrs~)	27	25	0.8	0.0190983	0.138197	0.0985925	0.313994	classic
Female & Gonorrhea(60yrs~)	27	26	0.8	0.0188867	0.137429	0.0962946	0.310314	classic
Female & Gonorrhea(60yrs~)	27	27	0.8	0.0189209	0.137553	0.0980875	0.313189	classic
Female & Gonorrhea(60yrs~)	27	28	0.8	0.0189373	0.137613	0.0978728	0.312846	classic
Female & Gonorrhea(60yrs~)	27	29	0.8	0.0189734	0.137744	0.0982582	0.313462	classic
Female & Gonorrhea(60yrs~)	27	30	0.8	0.0188674	0.137359	0.0961677	0.310109	classic
Female & Gonorrhea(60yrs~)	28	1	0.8	0.0188812	0.137409	0.0975952	0.312402	classic
Female & Gonorrhea(60yrs~)	28	2	0.8	0.0190287	0.137945	0.0984985	0.313845	classic
Female & Gonorrhea(60yrs~)	28	3	0.8	0.0191741	0.13847	0.0936478	0.306019	classic
Female & Gonorrhea(60yrs~)	28	4	0.8	0.018857	0.137321	0.0970625	0.311549	classic
Female & Gonorrhea(60yrs~)	28	5	0.8	0.0188678	0.13736	0.096791	0.311113	classic
Female & Gonorrhea(60yrs~)	28	6	0.8	0.0189107	0.137516	0.0953262	0.308749	classic
Female & Gonorrhea(60yrs~)	28	7	0.8	0.0189792	0.137765	0.0987194	0.314196	classic
Female & Gonorrhea(60yrs~)	28	8	0.8	0.0188766	0.137392	0.0957611	0.309453	classic
Female & Gonorrhea(60yrs~)	28	9	0.8	0.0189663	0.137718	0.0979032	0.312895	classic
Female & Gonorrhea(60yrs~)	28	10	0.8	0.0190231	0.137924	0.0943531	0.307169	classic
Female & Gonorrhea(60yrs~)	28	11	0.8	0.0188816	0.13741	0.095701	0.309356	classic
Female & Gonorrhea(60yrs~)	28	12	0.8	0.0188674	0.137359	0.09564	0.309257	classic
Female & Gonorrhea(60yrs~)	28	13	0.8	0.0188661	0.137354	0.0958765	0.309639	classic
Female & Gonorrhea(60yrs~)	28	14	0.8	0.0191351	0.13833	0.0937388	0.306168	classic
Female & Gonorrhea(60yrs~)	28	15	0.8	0.018862	0.137339	0.0959106	0.309694	classic
Female & Gonorrhea(60yrs~)	28	16	0.8	0.0189776	0.137759	0.0945155	0.307434	classic
Female & Gonorrhea(60yrs~)	28	17	0.8	0.0188447	0.137276	0.096706	0.310976	classic
Female & Gonorrhea(60yrs~)	28	18	0.8	0.019322	0.139003	0.100395	0.316851	classic
Female & Gonorrhea(60yrs~)	28	19	0.8	0.0188719	0.137375	0.0970346	0.311504	classic
Female & Gonorrhea(60yrs~)	28	20	0.8	0.0188821	0.137412	0.0974862	0.312228	classic
Female & Gonorrhea(60yrs~)	28	21	0.8	0.019462	0.139506	0.101082	0.317934	classic
Female & Gonorrhea(60yrs~)	28	22	0.8	0.0188658	0.137353	0.0961888	0.310143	classic
Female & Gonorrhea(60yrs~)	28	23	0.8	0.0190162	0.137899	0.0942971	0.307078	classic
Female & Gonorrhea(60yrs~)	28	24	0.8	0.018862	0.137339	0.0965046	0.310652	classic
Female & Gonorrhea(60yrs~)	28	25	0.8	0.0189014	0.137482	0.0953309	0.308757	classic
Female & Gonorrhea(60yrs~)	28	26	0.8	0.0189474	0.13765	0.0983904	0.313672	classic
Female & Gonorrhea(60yrs~)	28	27	0.8	0.0188767	0.137393	0.0967921	0.311114	classic
Female & Gonorrhea(60yrs~)	28	28	0.8	0.0188743	0.137384	0.0957487	0.309433	classic
Female & Gonorrhea(60yrs~)	28	29	0.8	0.0188795	0.137403	0.0968435	0.311197	classic
Female & Gonorrhea(60yrs~)	28	30	0.8	0.0188822	0.137413	0.0955038	0.309037	classic
Female & Gonorrhea(60yrs~)	29	1	0.8	0.0188421	0.137267	0.0965085	0.310658	classic
Female & Gonorrhea(60yrs~)	29	2	0.8	0.0189004	0.137479	0.0955333	0.309085	classic
Female & Gonorrhea(60yrs~)	29	3	0.8	0.0188836	0.137418	0.0969663	0.311394	classic
Female & Gonorrhea(60yrs~)	29	4	0.8	0.0190843	0.138146	0.0940967	0.306752	classic
Female & Gonorrhea(60yrs~)	29	5	0.8	0.018882	0.137412	0.0955509	0.309113	classic
Female & Gonorrhea(60yrs~)	29	6	0.8	0.0188405	0.137261	0.0969334	0.311341	classic
Female & Gonorrhea(60yrs~)	29	7	0.8	0.0189887	0.137799	0.0983635	0.31363	classic
Female & Gonorrhea(60yrs~)	29	8	0.8	0.0189751	0.13775	0.0947374	0.307794	classic
Female & Gonorrhea(60yrs~)	29	9	0.8	0.0188419	0.137266	0.0969907	0.311433	classic
Female & Gonorrhea(60yrs~)	29	10	0.8	0.0189123	0.137522	0.0977288	0.312616	classic
Female & Gonorrhea(60yrs~)	29	11	0.8	0.019166	0.138441	0.100032	0.316278	classic
Female & Gonorrhea(60yrs~)	29	12	0.8	0.0189163	0.137536	0.0952029	0.30855	classic
Female & Gonorrhea(60yrs~)	29	13	0.8	0.01895	0.137659	0.0952564	0.308636	classic
Female & Gonorrhea(60yrs~)	29	14	0.8	0.0188823	0.137413	0.0966679	0.310915	classic
Female & Gonorrhea(60yrs~)	29	15	0.8	0.0190133	0.137889	0.0945324	0.307461	classic
Female & Gonorrhea(60yrs~)	29	16	0.8	0.0189774	0.137759	0.0944855	0.307385	classic
Female & Gonorrhea(60yrs~)	29	17	0.8	0.0188616	0.137338	0.0963166	0.310349	classic
Female & Gonorrhea(60yrs~)	29	18	0.8	0.018866	0.137354	0.0961424	0.310068	classic
Female & Gonorrhea(60yrs~)	29	19	0.8	0.0188504	0.137297	0.0963095	0.310338	classic
Female & Gonorrhea(60yrs~)	29	20	0.8	0.0188789	0.137401	0.0958782	0.309642	classic
Female & Gonorrhea(60yrs~)	29	21	0.8	0.018876	0.13739	0.095685	0.30933	classic
Female & Gonorrhea(60yrs~)	29	22	0.8	0.0188555	0.137315	0.095937	0.309737	classic
Female & Gonorrhea(60yrs~)	29	23	0.8	0.0188577	0.137323	0.096648	0.310883	classic
Female & Gonorrhea(60yrs~)	29	24	0.8	0.0188594	0.13733	0.0977188	0.3126	classic
Female & Gonorrhea(60yrs~)	29	25	0.8	0.0190112	0.137881	0.0944945	0.3074	classic
Female & Gonorrhea(60yrs~)	29	26	0.8	0.0189931	0.137815	0.0985434	0.313916	classic
Female & Gonorrhea(60yrs~)	29	27	0.8	0.0188525	0.137305	0.09671	0.310982	classic
Female & Gonorrhea(60yrs~)	29	28	0.8	0.0189104	0.137515	0.0952508	0.308627	classic
Female & Gonorrhea(60yrs~)	29	29	0.8	0.0190105	0.137878	0.0982467	0.313443	classic
Female & Gonorrhea(60yrs~)	29	30	0.8	0.0189302	0.137587	0.0977852	0.312706	classic
Female & Gonorrhea(60yrs~)	30	1	0.8	0.0189171	0.13754	0.0953853	0.308845	classic
Female & Gonorrhea(60yrs~)	30	2	0.8	0.018848	0.137288	0.0968033	0.311132	classic
Female & Gonorrhea(60yrs~)	30	3	0.8	0.0188717	0.137374	0.0970924	0.311596	classic
Female & Gonorrhea(60yrs~)	30	4	0.8	0.0188959	0.137462	0.0974635	0.312191	classic
Female & Gonorrhea(60yrs~)	30	5	0.8	0.01885	0.137295	0.0963779	0.310448	classic
Female & Gonorrhea(60yrs~)	30	6	0.8	0.019048	0.138015	0.0992629	0.31506	classic
Female & Gonorrhea(60yrs~)	30	7	0.8	0.0190248	0.13793	0.0942498	0.307001	classic
Female & Gonorrhea(60yrs~)	30	8	0.8	0.0194879	0.139599	0.0925877	0.304282	classic
Female & Gonorrhea(60yrs~)	30	9	0.8	0.018911	0.137517	0.0976243	0.312449	classic
Female & Gonorrhea(60yrs~)	30	10	0.8	0.0189765	0.137755	0.0946912	0.307719	classic
Female & Gonorrhea(60yrs~)	30	11	0.8	0.0188653	0.137351	0.0971263	0.311651	classic
Female & Gonorrhea(60yrs~)	30	12	0.8	0.0188551	0.137314	0.0966711	0.31092	classic
Female & Gonorrhea(60yrs~)	30	13	0.8	0.0188755	0.137388	0.0961137	0.310022	classic
Female & Gonorrhea(60yrs~)	30	14	0.8	0.0188608	0.137335	0.0958719	0.309632	classic
Female & Gonorrhea(60yrs~)	30	15	0.8	0.0188668	0.137356	0.0972644	0.311872	classic
Female & Gonorrhea(60yrs~)	30	16	0.8	0.0188622	0.13734	0.0973228	0.311966	classic
Female & Gonorrhea(60yrs~)	30	17	0.8	0.0189093	0.137511	0.0954436	0.30894	classic
Female & Gonorrhea(60yrs~)	30	18	0.8	0.0189113	0.137518	0.0972842	0.311904	classic
Female & Gonorrhea(60yrs~)	30	19	0.8	0.0188921	0.137449	0.0960804	0.309968	classic
Female & Gonorrhea(60yrs~)	30	20	0.8	0.018957	0.137684	0.0980019	0.313053	classic
Female & Gonorrhea(60yrs~)	30	21	0.8	0.0188823	0.137413	0.0969957	0.311441	classic
Female & Gonorrhea(60yrs~)	30	22	0.8	0.0189964	0.137827	0.0944332	0.3073	classic
Female & Gonorrhea(60yrs~)	30	23	0.8	0.0188598	0.137331	0.0963559	0.310412	classic
Female & Gonorrhea(60yrs~)	30	24	0.8	0.0189585	0.13769	0.0980605	0.313146	classic
Female & Gonorrhea(60yrs~)	30	25	0.8	0.0189096	0.137512	0.0952372	0.308605	classic
Female & Gonorrhea(60yrs~)	30	26	0.8	0.0188908	0.137444	0.0970779	0.311573	classic
Female & Gonorrhea(60yrs~)	30	27	0.8	0.0188475	0.137286	0.0966979	0.310963	classic
Female & Gonorrhea(60yrs~)	30	28	0.8	0.018958	0.137688	0.0949422	0.308127	classic
Female & Gonorrhea(60yrs~)	30	29	0.8	0.0189422	0.137631	0.0949873	0.3082	classic
Female & Gonorrhea(60yrs~)	30	30	0.8	0.018914	0.137528	0.0952349	0.308601	classic
Female & Gonorrhea(60yrs~)	1	1	0.7	0.0153424	0.123864	0.0538807	0.232122	stateful
Female & Gonorrhea(60yrs~)	1	2	0.7	0.0155694	0.124777	0.0489355	0.221214	stateful
Female & Gonorrhea(60yrs~)	1	3	0.7	0.0163799	0.127984	0.0439922	0.209743	stateful
Female & Gonorrhea(60yrs~)	1	4	0.7	0.0160032	0.126504	0.0497287	0.222999	stateful
Female & Gonorrhea(60yrs~)	1	5	0.7	0.0161144	0.126942	0.0379034	0.194688	stateful
Female & Gonorrhea(60yrs~)	1	6	0.7	0.0174284	0.132017	0.0367389	0.191674	stateful
Female & Gonorrhea(60yrs~)	1	7	0.7	0.0381948	0.195435	0.0524708	0.229065	stateful
Female & Gonorrhea(60yrs~)	1	8	0.7	0.0158536	0.125911	0.0432688	0.208012	stateful
Female & Gonorrhea(60yrs~)	1	9	0.7	0.0288712	0.169915	0.0546753	0.233828	stateful
Female & Gonorrhea(60yrs~)	1	10	0.7	0.0166083	0.128873	0.0400817	0.200204	stateful
Female & Gonorrhea(60yrs~)	1	11	0.7	0.0450045	0.212143	0.0505895	0.224921	stateful
Female & Gonorrhea(60yrs~)	1	12	0.7	0.0284372	0.168633	0.0551288	0.234795	stateful
Female & Gonorrhea(60yrs~)	1	13	0.7	0.0311661	0.176539	0.0563215	0.237322	stateful
Female & Gonorrhea(60yrs~)	1	14	0.7	0.049307	0.222052	0.04946	0.222396	stateful
Female & Gonorrhea(60yrs~)	1	15	0.7	0.0425754	0.206338	0.0511259	0.22611	stateful
Female & Gonorrhea(60yrs~)	1	16	0.7	0.0475152	0.21798	0.0504222	0.224549	stateful
Female & Gonorrhea(60yrs~)	1	17	0.7	0.0382964	0.195695	0.0521348	0.22833	stateful
Female & Gonorrhea(60yrs~)	1	18	0.7	0.0494388	0.222348	0.0505857	0.224913	stateful
Female & Gonorrhea(60yrs~)	1	19	0.7	0.0335171	0.183077	0.0541225	0.232642	stateful
Female & Gonorrhea(60yrs~)	1	20	0.7	0.037238	0.192972	0.0525085	0.229147	stateful
Female & Gonorrhea(60yrs~)	1	21	0.7	0.0313912	0.177176	0.053975	0.232325	stateful
Female & Gonorrhea(60yrs~)	1	22	0.7	0.0315656	0.177667	0.0533905	0.231064	stateful
Female & Gonorrhea(60yrs~)	1	23	0.7	0.0549829	0.234484	0.0503001	0.224277	stateful
Female & Gonorrhea(60yrs~)	1	24	0.7	0.0532692	0.230801	0.0483744	0.219942	stateful
Female & Gonorrhea(60yrs~)	1	25	0.7	0.0417303	0.20428	0.0511524	0.226169	stateful
Female & Gonorrhea(60yrs~)	1	26	0.7	0.0392803	0.198192	0.0517286	0.227439	stateful
Female & Gonorrhea(60yrs~)	1	27	0.7	0.0298563	0.17279	0.0566863	0.238089	stateful
Female & Gonorrhea(60yrs~)	1	28	0.7	0.0404829	0.201204	0.051505	0.226947	stateful
Female & Gonorrhea(60yrs~)	1	29	0.7	0.0539814	0.232339	0.0484618	0.22014	stateful
Female & Gonorrhea(60yrs~)	1	30	0.7	0.0518306	0.227663	0.0497973	0.223153	stateful
Female & Gonorrhea(60yrs~)	2	1	0.7	0.0386173	0.196513	0.0517462	0.227478	stateful
Female & Gonorrhea(60yrs~)	2	2	0.7	0.0327639	0.181008	0.0554812	0.235545	stateful
Female & Gonorrhea(60yrs~)	2	3	0.7	0.00576526	0.0759293	0.0397136	0.199283	stateful
Female & Gonorrhea(60yrs~)	2	4	0.7	0.0809732	0.284558	0.0609457	0.246872	stateful
Female & Gonorrhea(60yrs~)	2	5	0.7	0.0306807	0.175159	0.0556626	0.235929	stateful
Female & Gonorrhea(60yrs~)	2	6	0.7	0.00507025	0.0712057	0.0331921	0.182187	stateful
Female & Gonorrhea(60yrs~)	2	7	0.7	0.00616904	0.0785432	0.0318446	0.178451	stateful
Female & Gonorrhea(60yrs~)	2	8	0.7	0.0130505	0.114239	0.0356623	0.188845	stateful
Female & Gonorrhea(60yrs~)	2	9	0.7	0.00616712	0.078531	0.0419287	0.204765	stateful
Female & Gonorrhea(60yrs~)	2	10	0.7	0.0272652	0.165122	0.0610148	0.247012	stateful
Female & Gonorrhea(60yrs~)	2	11	0.7	0.0853453	0.292139	0.0389935	0.197468	stateful
Female & Gonorrhea(60yrs~)	2	12	0.7	0.00549206	0.0741084	0.0344754	0.185676	stateful
Female & Gonorrhea(60yrs~)	2	13	0.7	0.0067416	0.0821072	0.0379339	0.194766	stateful
Female & Gonorrhea(60yrs~)	2	14	0.7	0.0401668	0.200417	0.0511629	0.226192	stateful
Female & Gonorrhea(60yrs~)	2	15	0.7	0.00483232	0.0695149	0.0312037	0.176646	stateful
Female & Gonorrhea(60yrs~)	2	16	0.7	0.0229974	0.151649	0.0639441	0.252872	stateful
Female & Gonorrhea(60yrs~)	2	17	0.7	0.0360291	0.189813	0.054434	0.233311	stateful
Female & Gonorrhea(60yrs~)	2	18	0.7	0.0406722	0.201674	0.0505478	0.224828	stateful
Female & Gonorrhea(60yrs~)	2	19	0.7	0.0307279	0.175294	0.0584997	0.241867	stateful
Female & Gonorrhea(60yrs~)	2	20	0.7	0.0050896	0.0713414	0.0334338	0.182849	stateful
Female & Gonorrhea(60yrs~)	2	21	0.7	0.0326288	0.180634	0.0539337	0.232236	stateful
Female & Gonorrhea(60yrs~)	2	22	0.7	0.0204265	0.142921	0.0607276	0.24643	stateful
Female & Gonorrhea(60yrs~)	2	23	0.7	0.00549618	0.0741362	0.0338459	0.183972	stateful
Female & Gonorrhea(60yrs~)	2	24	0.7	0.0248736	0.157714	0.0632787	0.251553	stateful
Female & Gonorrhea(60yrs~)	2	25	0.7	0.0286872	0.169373	0.0597816	0.244503	stateful
Female & Gonorrhea(60yrs~)	2	26	0.7	0.0381913	0.195426	0.0522819	0.228652	stateful
Female & Gonorrhea(60yrs~)	2	27	0.7	0.0222962	0.149319	0.0644771	0.253923	stateful
Female & Gonorrhea(60yrs~)	2	28	0.7	0.0277689	0.16664	0.0626306	0.250261	stateful
Female & Gonorrhea(60yrs~)	2	29	0.7	0.0327709	0.181027	0.0561929	0.23705	stateful
Female & Gonorrhea(60yrs~)	2	30	0.7	0.0253537	0.159228	0.0678286	0.260439	stateful
Female & Gonorrhea(60yrs~)	3	1	0.7	0.0120292	0.109678	0.0434861	0.208533	stateful
Female & Gonorrhea(60yrs~)	3	2	0.7	0.006758	0.0822071	0.040846	0.202104	stateful
Female & Gonorrhea(60yrs~)	3	3	0.7	0.00563067	0.0750378	0.0380054	0.19495	stateful
Female & Gonorrhea(60yrs~)	3	4	0.7	0.00476753	0.0690473	0.0444975	0.210944	stateful
Female & Gonorrhea(60yrs~)	3	5	0.7	0.00712142	0.0843885	0.0359488	0.189602	stateful
Female & Gonorrhea(60yrs~)	3	6	0.7	0.00600613	0.0774992	0.0401139	0.200285	stateful
Female & Gonorrhea(60yrs~)	3	7	0.7	0.00605265	0.0777988	0.0407978	0.201985	stateful
Female & Gonorrhea(60yrs~)	3	8	0.7	0.00474237	0.0688649	0.0340248	0.184458	stateful
Female & Gonorrhea(60yrs~)	3	9	0.7	0.021938	0.148115	0.0738182	0.271695	stateful
Female & Gonorrhea(60yrs~)	3	10	0.7	0.00464657	0.0681658	0.0305722	0.174849	stateful
Female & Gonorrhea(60yrs~)	3	11	0.7	0.00469651	0.0685311	0.0314122	0.177235	stateful
Female & Gonorrhea(60yrs~)	3	12	0.7	0.00553837	0.0744202	0.0372498	0.193002	stateful
Female & Gonorrhea(60yrs~)	3	13	0.7	0.00488191	0.0698707	0.0327283	0.18091	stateful
Female & Gonorrhea(60yrs~)	3	14	0.7	0.00504484	0.071027	0.0327736	0.181035	stateful
Female & Gonorrhea(60yrs~)	3	15	0.7	0.0234182	0.15303	0.07081	0.266101	stateful
Female & Gonorrhea(60yrs~)	3	16	0.7	0.0049256	0.0701826	0.0315875	0.177729	stateful
Female & Gonorrhea(60yrs~)	3	17	0.7	0.00475936	0.0689881	0.0335053	0.183045	stateful
Female & Gonorrhea(60yrs~)	3	18	0.7	0.00488544	0.0698959	0.0319596	0.178773	stateful
Female & Gonorrhea(60yrs~)	3	19	0.7	0.00507022	0.0712055	0.0315283	0.177562	stateful
Female & Gonorrhea(60yrs~)	3	20	0.7	0.0242039	0.155576	0.0671428	0.259119	stateful
Female & Gonorrhea(60yrs~)	3	21	0.7	0.0248993	0.157795	0.0683935	0.261522	stateful
Female & Gonorrhea(60yrs~)	3	22	0.7	0.0274657	0.165728	0.0644047	0.253781	stateful
Female & Gonorrhea(60yrs~)	3	23	0.7	0.00525217	0.0724719	0.0340389	0.184496	stateful
Female & Gonorrhea(60yrs~)	3	24	0.7	0.00461745	0.0679518	0.0402839	0.200709	stateful
Female & Gonorrhea(60yrs~)	3	25	0.7	0.00506927	0.0711988	0.0401676	0.200418	stateful
Female & Gonorrhea(60yrs~)	3	26	0.7	0.0269185	0.164069	0.0653246	0.255587	stateful
Female & Gonorrhea(60yrs~)	3	27	0.7	0.0252672	0.158957	0.0680568	0.260877	stateful
Female & Gonorrhea(60yrs~)	3	28	0.7	0.00487274	0.069805	0.0309727	0.17599	stateful
Female & Gonorrhea(60yrs~)	3	29	0.7	0.00483876	0.0695612	0.0296573	0.172213	stateful
Female & Gonorrhea(60yrs~)	3	30	0.7	0.0264255	0.162559	0.0647148	0.254391	stateful
Female & Gonorrhea(60yrs~)	4	1	0.7	0.00261465	0.0511336	0.0949141	0.308081	stateful
Female & Gonorrhea(60yrs~)	4	2	0.7	0.00526468	0.0725581	0.0352713	0.187806	stateful
Female & Gonorrhea(60yrs~)	4	3	0.7	0.00421456	0.0649196	0.0452108	0.212628	stateful
Female & Gonorrhea(60yrs~)	4	4	0.7	0.00579768	0.0761425	0.0417255	0.204268	stateful
Female & Gonorrhea(60yrs~)	4	5	0.7	0.00468153	0.0684217	0.043762	0.209194	stateful
Female & Gonorrhea(60yrs~)	4	6	0.7	0.00451184	0.0671702	0.0369019	0.192099	stateful
Female & Gonorrhea(60yrs~)	4	7	0.7	0.00461393	0.0679259	0.0335667	0.183212	stateful
Female & Gonorrhea(60yrs~)	4	8	0.7	0.00508144	0.0712842	0.0325223	0.18034	stateful
Female & Gonorrhea(60yrs~)	4	9	0.7	0.00487059	0.0697896	0.0312994	0.176916	stateful
Female & Gonorrhea(60yrs~)	4	10	0.7	0.00523799	0.072374	0.0335582	0.183189	stateful
Female & Gonorrhea(60yrs~)	4	11	0.7	0.00500952	0.070778	0.0342473	0.18506	stateful
Female & Gonorrhea(60yrs~)	4	12	0.7	0.0268736	0.163932	0.0656755	0.256272	stateful
Female & Gonorrhea(60yrs~)	4	13	0.7	0.00521609	0.0722225	0.0337219	0.183635	stateful
Female & Gonorrhea(60yrs~)	4	14	0.7	0.004856	0.069685	0.0319377	0.178711	stateful
Female & Gonorrhea(60yrs~)	4	15	0.7	0.00475373	0.0689473	0.0316131	0.177801	stateful
Female & Gonorrhea(60yrs~)	4	16	0.7	0.00633758	0.0796089	0.0550384	0.234603	stateful
Female & Gonorrhea(60yrs~)	4	17	0.7	0.00531204	0.0728837	0.0340517	0.184531	stateful
Female & Gonorrhea(60yrs~)	4	18	0.7	0.0258606	0.160812	0.0685693	0.261857	stateful
Female & Gonorrhea(60yrs~)	4	19	0.7	0.0265507	0.162944	0.0674839	0.259777	stateful
Female & Gonorrhea(60yrs~)	4	20	0.7	0.0049357	0.0702545	0.0326142	0.180594	stateful
Female & Gonorrhea(60yrs~)	4	21	0.7	0.00458839	0.0677377	0.0365186	0.191098	stateful
Female & Gonorrhea(60yrs~)	4	22	0.7	0.0225452	0.15015	0.0723754	0.269027	stateful
Female & Gonorrhea(60yrs~)	4	23	0.7	0.00490433	0.0700309	0.0312353	0.176735	stateful
Female & Gonorrhea(60yrs~)	4	24	0.7	0.00446194	0.0667978	0.0360025	0.189743	stateful
Female & Gonorrhea(60yrs~)	4	25	0.7	0.00518381	0.0719987	0.0333787	0.182698	stateful
Female & Gonorrhea(60yrs~)	4	26	0.7	0.004904	0.0700286	0.0324635	0.180176	stateful
Female & Gonorrhea(60yrs~)	4	27	0.7	0.0256916	0.160286	0.0680557	0.260875	stateful
Female & Gonorrhea(60yrs~)	4	28	0.7	0.00484032	0.0695724	0.0315389	0.177592	stateful
Female & Gonorrhea(60yrs~)	4	29	0.7	0.00483758	0.0695527	0.0314059	0.177217	stateful
Female & Gonorrhea(60yrs~)	4	30	0.7	0.00493817	0.0702721	0.0331367	0.182035	stateful
Female & Gonorrhea(60yrs~)	5	1	0.7	0.00493421	0.0702439	0.0298814	0.172862	stateful
Female & Gonorrhea(60yrs~)	5	2	0.7	0.00447274	0.0668785	0.0725282	0.269311	stateful
Female & Gonorrhea(60yrs~)	5	3	0.7	0.00357122	0.0597597	0.0387733	0.196909	stateful
Female & Gonorrhea(60yrs~)	5	4	0.7	0.00627351	0.0792055	0.0437798	0.209236	stateful
Female & Gonorrhea(60yrs~)	5	5	0.7	0.00511122	0.0714928	0.0318768	0.178541	stateful
Female & Gonorrhea(60yrs~)	5	6	0.7	0.00537114	0.0732881	0.0396087	0.199019	stateful
Female & Gonorrhea(60yrs~)	5	7	0.7	0.00513431	0.0716541	0.0419378	0.204787	stateful
Female & Gonorrhea(60yrs~)	5	8	0.7	0.00566653	0.0752764	0.038256	0.195591	stateful
Female & Gonorrhea(60yrs~)	5	9	0.7	0.00468547	0.0684505	0.034391	0.185448	stateful
Female & Gonorrhea(60yrs~)	5	10	0.7	0.00483673	0.0695466	0.0334636	0.182931	stateful
Female & Gonorrhea(60yrs~)	5	11	0.7	0.00476793	0.0690502	0.0419223	0.204749	stateful
Female & Gonorrhea(60yrs~)	5	12	0.7	0.00454928	0.0674483	0.0337396	0.183683	stateful
Female & Gonorrhea(60yrs~)	5	13	0.7	0.00487339	0.0698097	0.0328603	0.181274	stateful
Female & Gonorrhea(60yrs~)	5	14	0.7	0.0250064	0.158134	0.0722762	0.268842	stateful
Female & Gonorrhea(60yrs~)	5	15	0.7	0.00461891	0.0679626	0.0322375	0.179548	stateful
Female & Gonorrhea(60yrs~)	5	16	0.7	0.00477111	0.0690732	0.0420474	0.205055	stateful
Female & Gonorrhea(60yrs~)	5	17	0.7	0.004789	0.0692026	0.030906	0.175801	stateful
Female & Gonorrhea(60yrs~)	5	18	0.7	0.00467257	0.0683562	0.0338346	0.183942	stateful
Female & Gonorrhea(60yrs~)	5	19	0.7	0.00471151	0.0686404	0.0292354	0.170984	stateful
Female & Gonorrhea(60yrs~)	5	20	0.7	0.00455427	0.0674853	0.0591874	0.243285	stateful
Female & Gonorrhea(60yrs~)	5	21	0.7	0.0243382	0.156007	0.07181	0.267974	stateful
Female & Gonorrhea(60yrs~)	5	22	0.7	0.0220186	0.148387	0.0716623	0.267698	stateful
Female & Gonorrhea(60yrs~)	5	23	0.7	0.00469058	0.0684878	0.0298302	0.172714	stateful
Female & Gonorrhea(60yrs~)	5	24	0.7	0.00467791	0.0683953	0.0333034	0.182492	stateful
Female & Gonorrhea(60yrs~)	5	25	0.7	0.0048193	0.0694212	0.0334821	0.182981	stateful
Female & Gonorrhea(60yrs~)	5	26	0.7	0.00459376	0.0677773	0.0306767	0.175148	stateful
Female & Gonorrhea(60yrs~)	5	27	0.7	0.00464477	0.0681525	0.0398002	0.1995	stateful
Female & Gonorrhea(60yrs~)	5	28	0.7	0.0046849	0.0684464	0.0325153	0.18032	stateful
Female & Gonorrhea(60yrs~)	5	29	0.7	0.0049701	0.0704989	0.0462867	0.215143	stateful
Female & Gonorrhea(60yrs~)	5	30	0.7	0.0208716	0.14447	0.0665486	0.25797	stateful
Female & Gonorrhea(60yrs~)	6	1	0.7	0.00489806	0.0699862	0.0608648	0.246708	stateful
Female & Gonorrhea(60yrs~)	6	2	0.7	0.00437326	0.0661306	0.0691823	0.263025	stateful
Female & Gonorrhea(60yrs~)	6	3	0.7	0.00363199	0.060266	0.0342555	0.185083	stateful
Female & Gonorrhea(60yrs~)	6	4	0.7	0.00455573	0.0674962	0.04724	0.217348	stateful
Female & Gonorrhea(60yrs~)	6	5	0.7	0.00454148	0.0673905	0.0292624	0.171063	stateful
Female & Gonorrhea(60yrs~)	6	6	0.7	0.00465344	0.0682162	0.0491762	0.221757	stateful
Female & Gonorrhea(60yrs~)	6	7	0.7	0.00488727	0.069909	0.0340131	0.184427	stateful
Female & Gonorrhea(60yrs~)	6	8	0.7	0.00449335	0.0670324	0.0540402	0.232465	stateful
Female & Gonorrhea(60yrs~)	6	9	0.7	0.00469262	0.0685027	0.0426025	0.206404	stateful
Female & Gonorrhea(60yrs~)	6	10	0.7	0.00466762	0.06832	0.0418126	0.204481	stateful
Female & Gonorrhea(60yrs~)	6	11	0.7	0.00423341	0.0650646	0.0342219	0.184992	stateful
Female & Gonorrhea(60yrs~)	6	12	0.7	0.00460414	0.0678538	0.0391285	0.197809	stateful
Female & Gonorrhea(60yrs~)	6	13	0.7	0.00460402	0.0678529	0.0588678	0.242627	stateful
Female & Gonorrhea(60yrs~)	6	14	0.7	0.00375834	0.0613053	0.044389	0.210687	stateful
Female & Gonorrhea(60yrs~)	6	15	0.7	0.0050482	0.0710507	0.0655599	0.256047	stateful
Female & Gonorrhea(60yrs~)	6	16	0.7	0.00473925	0.0688422	0.0371137	0.192649	stateful
Female & Gonorrhea(60yrs~)	6	17	0.7	0.00495979	0.0704258	0.0421903	0.205403	stateful
Female & Gonorrhea(60yrs~)	6	18	0.7	0.00439996	0.0663322	0.0593019	0.24352	stateful
Female & Gonorrhea(60yrs~)	6	19	0.7	0.00461209	0.0679123	0.0384962	0.196204	stateful
Female & Gonorrhea(60yrs~)	6	20	0.7	0.0210495	0.145085	0.0692341	0.263124	stateful
Female & Gonorrhea(60yrs~)	6	21	0.7	0.00464097	0.0681247	0.0366501	0.191442	stateful
Female & Gonorrhea(60yrs~)	6	22	0.7	0.0048955	0.0699678	0.0351948	0.187603	stateful
Female & Gonorrhea(60yrs~)	6	23	0.7	0.00470692	0.068607	0.0353782	0.188091	stateful
Female & Gonorrhea(60yrs~)	6	24	0.7	0.005062	0.0711477	0.0416082	0.203981	stateful
Female & Gonorrhea(60yrs~)	6	25	0.7	0.00457537	0.0676415	0.0434634	0.208479	stateful
Female & Gonorrhea(60yrs~)	6	26	0.7	0.0247544	0.157335	0.0681713	0.261096	stateful
Female & Gonorrhea(60yrs~)	6	27	0.7	0.00541752	0.0736038	0.0384008	0.195961	stateful
Female & Gonorrhea(60yrs~)	6	28	0.7	0.00497372	0.0705246	0.0380664	0.195106	stateful
Female & Gonorrhea(60yrs~)	6	29	0.7	0.00465585	0.0682338	0.0350736	0.187279	stateful
Female & Gonorrhea(60yrs~)	6	30	0.7	0.00470111	0.0685647	0.0360272	0.189808	stateful
Female & Gonorrhea(60yrs~)	7	1	0.7	0.00620145	0.0787493	0.0630385	0.251075	stateful
Female & Gonorrhea(60yrs~)	7	2	0.7	0.00252483	0.0502476	0.0513045	0.226505	stateful
Female & Gonorrhea(60yrs~)	7	3	0.7	0.00446295	0.0668053	0.0617713	0.248538	stateful
Female & Gonorrhea(60yrs~)	7	4	0.7	0.00462396	0.0679997	0.0350981	0.187345	stateful
Female & Gonorrhea(60yrs~)	7	5	0.7	0.00464073	0.0681229	0.0388189	0.197025	stateful
Female & Gonorrhea(60yrs~)	7	6	0.7	0.00448153	0.0669442	0.0371614	0.192773	stateful
Female & Gonorrhea(60yrs~)	7	7	0.7	0.00484927	0.0696367	0.0607831	0.246542	stateful
Female & Gonorrhea(60yrs~)	7	8	0.7	0.00444083	0.0666396	0.0476639	0.218321	stateful
Female & Gonorrhea(60yrs~)	7	9	0.7	0.00478971	0.0692077	0.0343437	0.185321	stateful
Female & Gonorrhea(60yrs~)	7	10	0.7	0.00513795	0.0716795	0.0539091	0.232183	stateful
Female & Gonorrhea(60yrs~)	7	11	0.7	0.00457606	0.0676466	0.0371673	0.192788	stateful
Female & Gonorrhea(60yrs~)	7	12	0.7	0.00474565	0.0688887	0.0437168	0.209086	stateful
Female & Gonorrhea(60yrs~)	7	13	0.7	0.00238369	0.0488231	0.0489006	0.221135	stateful
Female & Gonorrhea(60yrs~)	7	14	0.7	0.00284997	0.0533851	0.0626582	0.250316	stateful
Female & Gonorrhea(60yrs~)	7	15	0.7	0.0216327	0.147081	0.0680781	0.260918	stateful
Female & Gonorrhea(60yrs~)	7	16	0.7	0.00466608	0.0683087	0.0416221	0.204015	stateful
Female & Gonorrhea(60yrs~)	7	17	0.7	0.00471919	0.0686964	0.0407486	0.201863	stateful
Female & Gonorrhea(60yrs~)	7	18	0.7	0.00476695	0.0690431	0.0341227	0.184723	stateful
[truncated: 62,802 more rows]
