# Supplementary material for: Gonorrhoea among China’s aging population: a 20-year nationwide analysis of epidemiological trends with 5-year projections
Source: Front Public Health. 2025 Jun 27;13:1594289. doi: 10.3389/fpubh.2025.1594289 (PMC12245903; doi:10.3389/fpubh.2025.1594289)
Supplement: Supplementary file 5 [file Table_4.XLSX]

## Sheet: parameters.LSTM.classic_mem_sta
Table S4. Final Selected Optimization Parameters for the Long Short-Term Memory Model Based on the Least Root Mean Square Error, Corresponding to Figure 2.
Category	LSMT type	samplepercent	LSMT layer units	dense units	Train_MSE	Train_RMSE	Test_MSE	Test_RMSE
Male & Gonorrhea(60~69yrs)	statefulSatck	0.8	2	20	0.0612724	0.247533	0.100074	0.316345
Male & Gonorrhea(70~79yrs)	statefulSatck	0.8	4	25	0.214264	0.462886	0.00343743	0.0586296
Male & Gonorrhea(80yrs~)	stateful	0.8	21	3	0.0141401	0.118912	6.49e-05	0.00805702
Male & Gonorrhea(60yrs~)	statefulSatck	0.8	2	20	0.406886	0.637876	0.0185115	0.136057
Female & Gonorrhea(60~69yrs)	statefulSatck	0.8	3	29	0.0385712	0.196395	0.0492949	0.222024
Female & Gonorrhea(70~79yrs)	stateful	0.7	1	9	0.00543043	0.0736915	0.0116136	0.107767
Female & Gonorrhea(80yrs~)	statefulSatck	0.8	5	30	0.00331046	0.0575366	0.000482113	0.0219571
Female & Gonorrhea(60yrs~)	statefulSatck	0.7	4	12	0.0613341	0.247657	0.0209472	0.144731
Male & Female & Gonorrhea(60~69yrs)	statefulSatck	0.8	2	29	0.248276	0.498273	0.0618188	0.248634
Male & Female & Gonorrhea(70~79yrs)	statefulSatck	0.8	3	23	0.0421174	0.205225	0.0103998	0.10198
Male & Female & Gonorrhea(80yrs~)	statefulSatck	0.8	11	24	0.000786896	0.0280517	7.62e-07	0.000872661
Male & Female & Gonorrhea(60yrs~)	statefulSatck	0.8	3	21	0.0376565	0.194053	0.0251953	0.15873
