# Supplementary material for: Gonorrhoea among China’s aging population: a 20-year nationwide analysis of epidemiological trends with 5-year projections
Source: Front Public Health. 2025 Jun 27;13:1594289. doi: 10.3389/fpubh.2025.1594289 (PMC12245903; doi:10.3389/fpubh.2025.1594289)
Supplement: Supplementary file 6 [file Table_5.XLSX]

## Sheet: TableS5
Table S5. Annual Incidence Rates of Gonorrhoea per 100,000 Population: Actual and Predicted Data Stratified by Gender and Age Group.
index	value	type	category
2004	3.4949	raw	Female & Gonorrhea(60~69yrs)
2005	3.2087	raw	Female & Gonorrhea(60~69yrs)
2006	3.2859	raw	Female & Gonorrhea(60~69yrs)
2007	3.41	raw	Female & Gonorrhea(60~69yrs)
2008	3.396	raw	Female & Gonorrhea(60~69yrs)
2009	3.203	raw	Female & Gonorrhea(60~69yrs)
2010	2.7867	raw	Female & Gonorrhea(60~69yrs)
2011	2.7638	raw	Female & Gonorrhea(60~69yrs)
2012	2.2321	raw	Female & Gonorrhea(60~69yrs)
2013	2.2111	raw	Female & Gonorrhea(60~69yrs)
2014	2.0549	raw	Female & Gonorrhea(60~69yrs)
2015	2.1359	raw	Female & Gonorrhea(60~69yrs)
2016	2.116	raw	Female & Gonorrhea(60~69yrs)
2017	2.4698	raw	Female & Gonorrhea(60~69yrs)
2018	2.3665	raw	Female & Gonorrhea(60~69yrs)
2019	1.9633	raw	Female & Gonorrhea(60~69yrs)
2020	1.6811	raw	Female & Gonorrhea(60~69yrs)
2021	2.017	raw	Female & Gonorrhea(60~69yrs)
2022	1.2552	raw	Female & Gonorrhea(60~69yrs)
2023	1.6577	raw	Female & Gonorrhea(60~69yrs)
2024	1.64143	prediction	Female & Gonorrhea(60~69yrs)
2025	1.52227	prediction	Female & Gonorrhea(60~69yrs)
2026	1.55025	prediction	Female & Gonorrhea(60~69yrs)
2027	1.35984	prediction	Female & Gonorrhea(60~69yrs)
2028	1.48798	prediction	Female & Gonorrhea(60~69yrs)
2004	2.2538	raw	Female & Gonorrhea(60yrs~)
2005	2.0519	raw	Female & Gonorrhea(60yrs~)
2006	2.1612	raw	Female & Gonorrhea(60yrs~)
2007	2.2425	raw	Female & Gonorrhea(60yrs~)
2008	2.2661	raw	Female & Gonorrhea(60yrs~)
2009	2.1749	raw	Female & Gonorrhea(60yrs~)
2010	1.9419	raw	Female & Gonorrhea(60yrs~)
2011	1.9156	raw	Female & Gonorrhea(60yrs~)
2012	1.6042	raw	Female & Gonorrhea(60yrs~)
2013	1.6207	raw	Female & Gonorrhea(60yrs~)
2014	1.5314	raw	Female & Gonorrhea(60yrs~)
2015	1.5538	raw	Female & Gonorrhea(60yrs~)
2016	1.5775	raw	Female & Gonorrhea(60yrs~)
2017	1.7544	raw	Female & Gonorrhea(60yrs~)
2018	1.6738	raw	Female & Gonorrhea(60yrs~)
2019	1.3866	raw	Female & Gonorrhea(60yrs~)
2020	1.1578	raw	Female & Gonorrhea(60yrs~)
2021	1.3234	raw	Female & Gonorrhea(60yrs~)
2022	0.8264	raw	Female & Gonorrhea(60yrs~)
2023	1.0831	raw	Female & Gonorrhea(60yrs~)
2024	0.826001	prediction	Female & Gonorrhea(60yrs~)
2025	0.66186	prediction	Female & Gonorrhea(60yrs~)
2026	0.739552	prediction	Female & Gonorrhea(60yrs~)
2027	0.559589	prediction	Female & Gonorrhea(60yrs~)
2028	0.661327	prediction	Female & Gonorrhea(60yrs~)
2004	0.9773	raw	Female & Gonorrhea(70~79yrs)
2005	0.8732	raw	Female & Gonorrhea(70~79yrs)
2006	1.0221	raw	Female & Gonorrhea(70~79yrs)
2007	1.0243	raw	Female & Gonorrhea(70~79yrs)
2008	1.117	raw	Female & Gonorrhea(70~79yrs)
2009	1.0313	raw	Female & Gonorrhea(70~79yrs)
2010	1.003	raw	Female & Gonorrhea(70~79yrs)
2011	1.0141	raw	Female & Gonorrhea(70~79yrs)
2012	0.8716	raw	Female & Gonorrhea(70~79yrs)
2013	0.9304	raw	Female & Gonorrhea(70~79yrs)
2014	0.9191	raw	Female & Gonorrhea(70~79yrs)
2015	0.8608	raw	Female & Gonorrhea(70~79yrs)
2016	0.9742	raw	Female & Gonorrhea(70~79yrs)
2017	0.9025	raw	Female & Gonorrhea(70~79yrs)
2018	0.8813	raw	Female & Gonorrhea(70~79yrs)
2019	0.7924	raw	Female & Gonorrhea(70~79yrs)
2020	0.6657	raw	Female & Gonorrhea(70~79yrs)
2021	0.6988	raw	Female & Gonorrhea(70~79yrs)
2022	0.4597	raw	Female & Gonorrhea(70~79yrs)
2023	0.6171	raw	Female & Gonorrhea(70~79yrs)
2024	0.507964	prediction	Female & Gonorrhea(70~79yrs)
2025	0.502616	prediction	Female & Gonorrhea(70~79yrs)
2026	0.492692	prediction	Female & Gonorrhea(70~79yrs)
2027	0.474603	prediction	Female & Gonorrhea(70~79yrs)
2028	0.485959	prediction	Female & Gonorrhea(70~79yrs)
2004	0.1337	raw	Female & Gonorrhea(80yrs~)
2005	0.3037	raw	Female & Gonorrhea(80yrs~)
2006	0.3435	raw	Female & Gonorrhea(80yrs~)
2007	0.4219	raw	Female & Gonorrhea(80yrs~)
2008	0.4606	raw	Female & Gonorrhea(80yrs~)
2009	0.5752	raw	Female & Gonorrhea(80yrs~)
2010	0.6252	raw	Female & Gonorrhea(80yrs~)
2011	0.5988	raw	Female & Gonorrhea(80yrs~)
2012	0.6302	raw	Female & Gonorrhea(80yrs~)
2013	0.6349	raw	Female & Gonorrhea(80yrs~)
2014	0.5853	raw	Female & Gonorrhea(80yrs~)
2015	0.4808	raw	Female & Gonorrhea(80yrs~)
2016	0.4679	raw	Female & Gonorrhea(80yrs~)
2017	0.3655	raw	Female & Gonorrhea(80yrs~)
2018	0.3254	raw	Female & Gonorrhea(80yrs~)
2019	0.2686	raw	Female & Gonorrhea(80yrs~)
2020	0.2726	raw	Female & Gonorrhea(80yrs~)
2021	0.2873	raw	Female & Gonorrhea(80yrs~)
2022	0.1789	raw	Female & Gonorrhea(80yrs~)
2023	0.161	raw	Female & Gonorrhea(80yrs~)
2024	0.155903	prediction	Female & Gonorrhea(80yrs~)
2025	0.141221	prediction	Female & Gonorrhea(80yrs~)
2026	0.109275	prediction	Female & Gonorrhea(80yrs~)
2027	0.100783	prediction	Female & Gonorrhea(80yrs~)
2028	0.0797259	prediction	Female & Gonorrhea(80yrs~)
2004	5.63	raw	Male & Female & Gonorrhea(60~69yrs)
2005	4.822	raw	Male & Female & Gonorrhea(60~69yrs)
2006	4.8696	raw	Male & Female & Gonorrhea(60~69yrs)
2007	4.7572	raw	Male & Female & Gonorrhea(60~69yrs)
2008	4.4925	raw	Male & Female & Gonorrhea(60~69yrs)
2009	4.3393	raw	Male & Female & Gonorrhea(60~69yrs)
2010	3.7206	raw	Male & Female & Gonorrhea(60~69yrs)
2011	3.6849	raw	Male & Female & Gonorrhea(60~69yrs)
2012	3.2112	raw	Male & Female & Gonorrhea(60~69yrs)
2013	3.1161	raw	Male & Female & Gonorrhea(60~69yrs)
2014	3.0106	raw	Male & Female & Gonorrhea(60~69yrs)
2015	3.1009	raw	Male & Female & Gonorrhea(60~69yrs)
2016	3.0915	raw	Male & Female & Gonorrhea(60~69yrs)
2017	3.4036	raw	Male & Female & Gonorrhea(60~69yrs)
2018	3.2429	raw	Male & Female & Gonorrhea(60~69yrs)
2019	2.6701	raw	Male & Female & Gonorrhea(60~69yrs)
2020	2.2125	raw	Male & Female & Gonorrhea(60~69yrs)
2021	2.5487	raw	Male & Female & Gonorrhea(60~69yrs)
2022	1.6396	raw	Male & Female & Gonorrhea(60~69yrs)
2023	2.1217	raw	Male & Female & Gonorrhea(60~69yrs)
2024	1.87912	prediction	Male & Female & Gonorrhea(60~69yrs)
2025	1.66903	prediction	Male & Female & Gonorrhea(60~69yrs)
2026	1.56485	prediction	Male & Female & Gonorrhea(60~69yrs)
2027	1.39441	prediction	Male & Female & Gonorrhea(60~69yrs)
2028	1.42128	prediction	Male & Female & Gonorrhea(60~69yrs)
2004	4.0205	raw	Male & Female & Gonorrhea(60yrs~)
2005	3.5419	raw	Male & Female & Gonorrhea(60yrs~)
2006	3.6015	raw	Male & Female & Gonorrhea(60yrs~)
2007	3.5537	raw	Male & Female & Gonorrhea(60yrs~)
2008	3.3709	raw	Male & Female & Gonorrhea(60yrs~)
2009	3.332	raw	Male & Female & Gonorrhea(60yrs~)
2010	2.9241	raw	Male & Female & Gonorrhea(60yrs~)
2011	2.8952	raw	Male & Female & Gonorrhea(60yrs~)
2012	2.5947	raw	Male & Female & Gonorrhea(60yrs~)
2013	2.4949	raw	Male & Female & Gonorrhea(60yrs~)
2014	2.424	raw	Male & Female & Gonorrhea(60yrs~)
2015	2.4431	raw	Male & Female & Gonorrhea(60yrs~)
2016	2.472	raw	Male & Female & Gonorrhea(60yrs~)
2017	2.6957	raw	Male & Female & Gonorrhea(60yrs~)
2018	2.5014	raw	Male & Female & Gonorrhea(60yrs~)
2019	2.0418	raw	Male & Female & Gonorrhea(60yrs~)
2020	1.6389	raw	Male & Female & Gonorrhea(60yrs~)
2021	1.8222	raw	Male & Female & Gonorrhea(60yrs~)
2022	1.1591	raw	Male & Female & Gonorrhea(60yrs~)
2023	1.4897	raw	Male & Female & Gonorrhea(60yrs~)
2024	1.24665	prediction	Male & Female & Gonorrhea(60yrs~)
2025	1.16366	prediction	Male & Female & Gonorrhea(60yrs~)
2026	1.23406	prediction	Male & Female & Gonorrhea(60yrs~)
2027	1.11031	prediction	Male & Female & Gonorrhea(60yrs~)
2028	1.13727	prediction	Male & Female & Gonorrhea(60yrs~)
2004	2.3357	raw	Male & Female & Gonorrhea(70~79yrs)
2005	2.2228	raw	Male & Female & Gonorrhea(70~79yrs)
2006	2.3201	raw	Male & Female & Gonorrhea(70~79yrs)
2007	2.2823	raw	Male & Female & Gonorrhea(70~79yrs)
2008	2.2442	raw	Male & Female & Gonorrhea(70~79yrs)
2009	2.1833	raw	Male & Female & Gonorrhea(70~79yrs)
2010	1.9992	raw	Male & Female & Gonorrhea(70~79yrs)
2011	2.0876	raw	Male & Female & Gonorrhea(70~79yrs)
2012	1.9047	raw	Male & Female & Gonorrhea(70~79yrs)
2013	1.8043	raw	Male & Female & Gonorrhea(70~79yrs)
2014	1.782	raw	Male & Female & Gonorrhea(70~79yrs)
2015	1.6926	raw	Male & Female & Gonorrhea(70~79yrs)
2016	1.7675	raw	Male & Female & Gonorrhea(70~79yrs)
2017	1.9082	raw	Male & Female & Gonorrhea(70~79yrs)
2018	1.6355	raw	Male & Female & Gonorrhea(70~79yrs)
2019	1.3305	raw	Male & Female & Gonorrhea(70~79yrs)
2020	1.0961	raw	Male & Female & Gonorrhea(70~79yrs)
2021	1.1812	raw	Male & Female & Gonorrhea(70~79yrs)
2022	0.7205	raw	Male & Female & Gonorrhea(70~79yrs)
2023	0.9689	raw	Male & Female & Gonorrhea(70~79yrs)
2024	0.765964	prediction	Male & Female & Gonorrhea(70~79yrs)
2025	0.805192	prediction	Male & Female & Gonorrhea(70~79yrs)
2026	0.731961	prediction	Male & Female & Gonorrhea(70~79yrs)
2027	0.790516	prediction	Male & Female & Gonorrhea(70~79yrs)
2028	0.737777	prediction	Male & Female & Gonorrhea(70~79yrs)
2004	0.5469	raw	Male & Female & Gonorrhea(80yrs~)
2005	0.9773	raw	Male & Female & Gonorrhea(80yrs~)
2006	0.8917	raw	Male & Female & Gonorrhea(80yrs~)
2007	1.1971	raw	Male & Female & Gonorrhea(80yrs~)
2008	1.0978	raw	Male & Female & Gonorrhea(80yrs~)
2009	1.4885	raw	Male & Female & Gonorrhea(80yrs~)
2010	1.5175	raw	Male & Female & Gonorrhea(80yrs~)
2011	1.2874	raw	Male & Female & Gonorrhea(80yrs~)
2012	1.3502	raw	Male & Female & Gonorrhea(80yrs~)
2013	1.1573	raw	Male & Female & Gonorrhea(80yrs~)
2014	1.0805	raw	Male & Female & Gonorrhea(80yrs~)
2015	0.9017	raw	Male & Female & Gonorrhea(80yrs~)
2016	1.0053	raw	Male & Female & Gonorrhea(80yrs~)
2017	0.9583	raw	Male & Female & Gonorrhea(80yrs~)
2018	0.8019	raw	Male & Female & Gonorrhea(80yrs~)
2019	0.7337	raw	Male & Female & Gonorrhea(80yrs~)
2020	0.5028	raw	Male & Female & Gonorrhea(80yrs~)
2021	0.5187	raw	Male & Female & Gonorrhea(80yrs~)
2022	0.3766	raw	Male & Female & Gonorrhea(80yrs~)
2023	0.3283	raw	Male & Female & Gonorrhea(80yrs~)
2024	0.30572	prediction	Male & Female & Gonorrhea(80yrs~)
2025	0.324916	prediction	Male & Female & Gonorrhea(80yrs~)
2026	0.421811	prediction	Male & Female & Gonorrhea(80yrs~)
2027	0.48676	prediction	Male & Female & Gonorrhea(80yrs~)
2028	0.605552	prediction	Male & Female & Gonorrhea(80yrs~)
2004	7.7126	raw	Male & Gonorrhea(60~69yrs)
2005	6.3712	raw	Male & Gonorrhea(60~69yrs)
2006	6.386	raw	Male & Gonorrhea(60~69yrs)
2007	6.0566	raw	Male & Gonorrhea(60~69yrs)
2008	5.5579	raw	Male & Gonorrhea(60~69yrs)
2009	5.4418	raw	Male & Gonorrhea(60~69yrs)
2010	4.6267	raw	Male & Gonorrhea(60~69yrs)
2011	4.5907	raw	Male & Gonorrhea(60~69yrs)
2012	4.1839	raw	Male & Gonorrhea(60~69yrs)
2013	4.0185	raw	Male & Gonorrhea(60~69yrs)
2014	3.9776	raw	Male & Gonorrhea(60~69yrs)
2015	4.0678	raw	Male & Gonorrhea(60~69yrs)
2016	4.08	raw	Male & Gonorrhea(60~69yrs)
2017	4.3529	raw	Male & Gonorrhea(60~69yrs)
2018	4.1291	raw	Male & Gonorrhea(60~69yrs)
2019	3.3884	raw	Male & Gonorrhea(60~69yrs)
2020	2.751	raw	Male & Gonorrhea(60~69yrs)
2021	3.0908	raw	Male & Gonorrhea(60~69yrs)
2022	2.0322	raw	Male & Gonorrhea(60~69yrs)
2023	2.5957	raw	Male & Gonorrhea(60~69yrs)
2024	2.21623	prediction	Male & Gonorrhea(60~69yrs)
2025	2.10234	prediction	Male & Gonorrhea(60~69yrs)
2026	2.05901	prediction	Male & Gonorrhea(60~69yrs)
2027	1.98381	prediction	Male & Gonorrhea(60~69yrs)
2028	1.99548	prediction	Male & Gonorrhea(60~69yrs)
2004	5.8673	raw	Male & Gonorrhea(60yrs~)
2005	5.0984	raw	Male & Gonorrhea(60yrs~)
2006	5.0893	raw	Male & Gonorrhea(60yrs~)
2007	4.9072	raw	Male & Gonorrhea(60yrs~)
2008	4.5114	raw	Male & Gonorrhea(60yrs~)
2009	4.516	raw	Male & Gonorrhea(60yrs~)
2010	3.9292	raw	Male & Gonorrhea(60yrs~)
2011	3.9211	raw	Male & Gonorrhea(60yrs~)
2012	3.6344	raw	Male & Gonorrhea(60yrs~)
2013	3.4155	raw	Male & Gonorrhea(60yrs~)
2014	3.3672	raw	Male & Gonorrhea(60yrs~)
2015	3.3841	raw	Male & Gonorrhea(60yrs~)
2016	3.4212	raw	Male & Gonorrhea(60yrs~)
2017	3.6989	raw	Male & Gonorrhea(60yrs~)
2018	3.3874	raw	Male & Gonorrhea(60yrs~)
2019	2.7482	raw	Male & Gonorrhea(60yrs~)
2020	2.1549	raw	Male & Gonorrhea(60yrs~)
2021	2.3606	raw	Male & Gonorrhea(60yrs~)
2022	1.519	raw	Male & Gonorrhea(60yrs~)
2023	1.9296	raw	Male & Gonorrhea(60yrs~)
2024	1.65096	prediction	Male & Gonorrhea(60yrs~)
2025	1.56061	prediction	Male & Gonorrhea(60yrs~)
2026	1.56341	prediction	Male & Gonorrhea(60yrs~)
2027	1.46664	prediction	Male & Gonorrhea(60yrs~)
2028	1.48389	prediction	Male & Gonorrhea(60yrs~)
2004	3.7634	raw	Male & Gonorrhea(70~79yrs)
2005	3.6688	raw	Male & Gonorrhea(70~79yrs)
2006	3.6849	raw	Male & Gonorrhea(70~79yrs)
2007	3.6027	raw	Male & Gonorrhea(70~79yrs)
2008	3.417	raw	Male & Gonorrhea(70~79yrs)
2009	3.3568	raw	Male & Gonorrhea(70~79yrs)
2010	3.0141	raw	Male & Gonorrhea(70~79yrs)
2011	3.2181	raw	Male & Gonorrhea(70~79yrs)
2012	2.991	raw	Male & Gonorrhea(70~79yrs)
2013	2.7352	raw	Male & Gonorrhea(70~79yrs)
2014	2.6816	raw	Male & Gonorrhea(70~79yrs)
2015	2.5782	raw	Male & Gonorrhea(70~79yrs)
2016	2.6076	raw	Male & Gonorrhea(70~79yrs)
2017	2.9903	raw	Male & Gonorrhea(70~79yrs)
2018	2.4526	raw	Male & Gonorrhea(70~79yrs)
2019	1.9179	raw	Male & Gonorrhea(70~79yrs)
2020	1.5598	raw	Male & Gonorrhea(70~79yrs)
2021	1.7043	raw	Male & Gonorrhea(70~79yrs)
2022	1.0047	raw	Male & Gonorrhea(70~79yrs)
2023	1.3524	raw	Male & Gonorrhea(70~79yrs)
2024	1.04432	prediction	Male & Gonorrhea(70~79yrs)
2025	1.07852	prediction	Male & Gonorrhea(70~79yrs)
2026	1.10793	prediction	Male & Gonorrhea(70~79yrs)
2027	0.989805	prediction	Male & Gonorrhea(70~79yrs)
2028	1.10358	prediction	Male & Gonorrhea(70~79yrs)
2004	1.1775	raw	Male & Gonorrhea(80yrs~)
2005	1.9975	raw	Male & Gonorrhea(80yrs~)
2006	1.7025	raw	Male & Gonorrhea(80yrs~)
2007	2.2886	raw	Male & Gonorrhea(80yrs~)
2008	1.9769	raw	Male & Gonorrhea(80yrs~)
2009	2.7479	raw	Male & Gonorrhea(80yrs~)
2010	2.7479	raw	Male & Gonorrhea(80yrs~)
2011	2.2525	raw	Male & Gonorrhea(80yrs~)
2012	2.3434	raw	Male & Gonorrhea(80yrs~)
2013	1.8578	raw	Male & Gonorrhea(80yrs~)
2014	1.7513	raw	Male & Gonorrhea(80yrs~)
2015	1.4831	raw	Male & Gonorrhea(80yrs~)
2016	1.7297	raw	Male & Gonorrhea(80yrs~)
2017	1.7434	raw	Male & Gonorrhea(80yrs~)
2018	1.4662	raw	Male & Gonorrhea(80yrs~)
2019	1.3828	raw	Male & Gonorrhea(80yrs~)
2020	0.8127	raw	Male & Gonorrhea(80yrs~)
2021	0.8268	raw	Male & Gonorrhea(80yrs~)
2022	0.6377	raw	Male & Gonorrhea(80yrs~)
2023	0.5491	raw	Male & Gonorrhea(80yrs~)
2024	0.543691	prediction	Male & Gonorrhea(80yrs~)
2025	0.589037	prediction	Male & Gonorrhea(80yrs~)
2026	0.551374	prediction	Male & Gonorrhea(80yrs~)
2027	0.635839	prediction	Male & Gonorrhea(80yrs~)
2028	0.810013	prediction	Male & Gonorrhea(80yrs~)
